# Supplementary material for: HOXA10 drives immune evasion in early lung adenocarcinoma by recruiting immunosuppressive macrophages via NF-κB/CCL2 signaling
Source: J Exp Clin Cancer Res. 2026 Feb 25;45:84. doi: 10.1186/s13046-026-03679-6 (PMC13041504; doi:10.1186/s13046-026-03679-6)
Supplement: Supplementary file 1 — Supplementary Material 1Supplementary Material 2Supplementary Material 3 [file 13046_2026_3679_MOESM1_ESM.zip]

Archive with 4 entries (3 files):
- 13046_2026_3679_MOESM1_ESM/
- 13046_2026_3679_MOESM1_ESM/Supplementary Methods and Figures.docx
- 13046_2026_3679_MOESM1_ESM/Supplementary Tables.xlsx
- 13046_2026_3679_MOESM1_ESM/Tumor_size.xlsx
