# Supplementary material for: HOXA10 drives immune evasion in early lung adenocarcinoma by recruiting immunosuppressive macrophages via NF-κB/CCL2 signaling
Source: J Exp Clin Cancer Res. 2026 Feb 25;45:84. doi: 10.1186/s13046-026-03679-6 (PMC13041504; doi:10.1186/s13046-026-03679-6)
Supplement: Supplementary file 1 — Supplementary Material 1Supplementary Material 2Supplementary Material 3 [file 13046_2026_3679_MOESM1_ESM.zip › 13046_2026_3679_MOESM1_ESM/Supplementary Tables.xlsx]

## Sheet: S1
Supplemental Table S1: TGEA cluster genes of AHS group.
	gene	APT1	AHST2	AHST3	AHST4	cluster	membership
1	0610010K14Rik	-0.0102702	-1.30687	1.11931	0.197832	1	0.29046
2	0710001A04Rik	-0.938415	0.343854	1.25237	-0.657809	1	0.208154
3	1110038B12Rik	-0.787641	-0.649181	1.39884	0.0379866	1	0.639413
4	1300002E11Rik	0.328858	-1.2973	1.09247	-0.124025	1	0.25312
5	1700006J14Rik	0.395946	-0.62738	1.21636	-0.984929	1	0.213601
6	1700020A23Rik	-0.604137	-0.482411	1.49512	-0.408568	1	0.499862
7	1700026J14Rik	-0.857279	-0.615513	1.36951	0.103284	1	0.528069
8	1700029K24Rik	-0.147375	-1.16915	1.26849	0.0480395	1	0.381236
9	1700063H04Rik	-0.405102	-0.667636	1.48894	-0.416198	1	0.519557
10	1700066C05Rik	-0.458342	-0.520507	1.49936	-0.520507	1	0.451928
11	1700071M16Rik	-0.900494	-0.660817	1.29718	0.264136	1	0.385463
12	1700108F19Rik	0.200341	-1.26767	1.15948	-0.0921456	1	0.283185
13	1700121C10Rik	-0.721246	-0.53283	1.46654	-0.212469	1	0.601158
14	1810059H22Rik	-0.670085	-0.392202	1.48847	-0.426179	1	0.453864
15	2310081O03Rik	0.164114	-1.26252	1.17204	-0.0736294	1	0.291334
16	2410006H16Rik	-0.480547	-0.897778	1.40091	-0.0225894	1	0.680965
17	2900042K21Rik	-0.502434	-0.981627	1.3263	0.157757	1	0.52616
18	2900060N12Rik	-0.131898	0.156823	1.20362	-1.22854	1	0.18628
19	4732496C06Rik	0.179923	-1.13824	1.25789	-0.299571	1	0.306529
20	4833412K13Rik	-0.924031	-0.474425	1.38598	0.0124804	1	0.46513
21	4833417C18Rik	0.00363866	-1.19	1.25657	-0.0702058	1	0.345309
22	4930445E18Rik	0.270441	-1.37407	1.01539	0.0882365	1	0.243331
23	4930447F24Rik	-1.07635	0.00545719	1.3317	-0.260803	1	0.268504
24	4930484H19Rik	-0.577443	-0.723513	1.45572	-0.154769	1	0.763917
25	4930523C07Rik	0.673387	-1.45369	0.644008	0.136299	1	0.168984
26	4930562C15Rik	0.0403479	-0.86235	1.39	-0.567998	1	0.33917
27	4930563E22Rik	-0.335577	-0.837333	1.45202	-0.27911	1	0.558915
28	4930565N06Rik	-0.396962	-1.11274	1.23684	0.272866	1	0.379608
29	4930590J08Rik	-0.113242	-1.00199	1.38264	-0.267405	1	0.424169
30	4933402D24Rik	-1.0313	-0.49469	1.27651	0.24948	1	0.319029
31	4933430H16Rik	-0.5	-0.5	1.5	-0.5	1	0.46002
32	4933431E20Rik	-0.634275	-0.873344	1.34479	0.162832	1	0.588084
33	4933439C10Rik	0.0357256	-1.36553	1.01836	0.311437	1	0.254384
34	5031434C07Rik	-1.10017	-0.180805	1.32477	-0.0437875	1	0.298213
35	5031434O11Rik	-0.423747	-0.758542	1.47039	-0.288103	1	0.606505
36	5033426O07Rik	-0.740825	-0.713998	1.39192	0.0629077	1	0.683324
37	5430430B14Rik	-0.172244	-0.898853	1.42683	-0.355734	1	0.449735
38	5430431A17Rik	-0.420153	-0.218756	1.45337	-0.814458	1	0.30333
39	5430437J10Rik	-0.843628	-0.360218	1.44866	-0.24481	1	0.452709
40	5730405O15Rik	-0.535963	-1.04696	1.21796	0.364965	1	0.344806
41	6330403K07Rik	-0.83073	-0.462426	1.44028	-0.147123	1	0.52558
42	6330409D20Rik	0.0375798	-1.07908	1.32443	-0.282938	1	0.355933
43	6430590A07Rik	-0.641842	-0.369812	1.4906	-0.478947	1	0.429787
44	6820402A03Rik	-0.407238	-0.840831	1.44511	-0.197038	1	0.634228
45	8430406P12Rik	-1.14288	-0.240619	1.27437	0.109135	1	0.274974
46	8430422M14Rik	0.236773	-0.928368	1.30572	-0.61413	1	0.283287
47	8430423G03Rik	0.134213	-0.323139	1.29023	-1.1013	1	0.220098
48	9230105E05Rik	0.361041	-0.15143	1.08363	-1.29324	1	0.167741
49	9230112E08Rik	-0.206878	-1.11133	1.31229	0.00591517	1	0.426696
50	9330102E08Rik	0.183888	-0.952954	1.32324	-0.554171	1	0.301205
51	9530052E02Rik	-0.18248	-0.868693	1.43652	-0.385344	1	0.449705
52	9530062K07Rik	0.188744	-1.3255	1.09815	0.0385996	1	0.269073
53	A130014A01Rik	-0.514733	-0.171705	1.45452	-0.768079	1	0.307035
54	A230006K03Rik	-1.02215	-0.181601	1.37574	-0.171986	1	0.330629
55	A330023F24Rik	-0.591885	-0.624105	1.48002	-0.264029	1	0.644632
56	A430027H14Rik	-0.557489	-0.557489	1.49473	-0.379747	1	0.541679
57	A430103D13Rik	-0.876737	-0.538881	1.39299	0.022627	1	0.522219
58	A630001G21Rik	-0.620082	-0.794029	1.4089	0.00521467	1	0.790266
59	A730011C13Rik	-0.356434	-0.879714	1.43509	-0.198941	1	0.590226
60	A830052D11Rik	0.119285	-1.41505	0.916132	0.379629	1	0.22685
61	A930027P06Rik	0.516298	-1.31325	0.986369	-0.189415	1	0.216924
62	Aatk	-0.600777	-0.518679	1.49339	-0.373934	1	0.531213
63	Abca5	-1.16469	0.0132384	1.27587	-0.124421	1	0.242951
64	Abca8a	-1.06008	-0.303351	1.33545	0.0279833	1	0.335546
65	Abcb4	-0.825146	-0.56668	1.41335	-0.0215193	1	0.587852
66	Abcg2	-1.16368	-0.241992	1.25025	0.155422	1	0.259063
67	Ablim2	0.567074	-1.39336	0.857897	-0.0316151	1	0.19762
68	Ace	-0.632049	-0.431411	1.49322	-0.42976	1	0.47028
69	Acot11	-0.881978	0.284825	1.28921	-0.692053	1	0.219429
70	Acot2	-0.307626	0.296382	1.19252	-1.18128	1	0.183206
71	Acrbp	0.484124	-0.957553	1.16855	-0.695124	1	0.225765
72	Acsf2	-0.083723	-0.902822	1.41286	-0.42631	1	0.400638
73	Adam28	-0.622589	-0.674862	1.45967	-0.162217	1	0.744223
74	Adora2a	-0.715803	-0.115806	1.44741	-0.615804	1	0.318903
75	Ago4	-0.446041	-0.84718	1.43627	-0.143049	1	0.678953
76	Agt	-0.844553	-0.198331	1.44437	-0.401486	1	0.363361
77	Ahcyl1	-1.05646	-0.242	1.35006	-0.0515941	1	0.330457
78	Aig1	0.686333	-1.37026	0.798826	-0.114896	1	0.18213
79	Airn	0.647906	-1.17783	0.990404	-0.460483	1	0.199424
80	Akap8l	-0.796186	-0.730918	1.34054	0.186567	1	0.520596
81	Akr1b7	-0.492705	-0.764662	1.45996	-0.202595	1	0.696365
82	Aldh18a1	-0.204345	-1.07622	1.34031	-0.0597498	1	0.446853
83	Aldh1l2	0.262376	-0.681169	1.30015	-0.881355	1	0.24686
84	Amd-ps7	-0.585548	-0.600812	1.48549	-0.29913	1	0.60985
85	Amigo1	-0.457699	-1.03965	1.29117	0.206181	1	0.454547
86	Angptl6	0.195912	-0.949585	1.31915	-0.565473	1	0.297216
87	Ank1	-0.799967	-0.594392	1.41643	-0.0220675	1	0.624117
88	Ank2	-0.793496	-0.725965	1.34665	0.172806	1	0.536523
89	Ankrd31	-0.611909	-0.695411	1.45598	-0.148657	1	0.763718
90	Anxa11os	0.262337	-1.40137	0.968673	0.170358	1	0.234066
91	Aph1c	-0.625789	-0.603315	1.47741	-0.248307	1	0.644951
92	Aqp2	-0.571691	-0.665365	1.47448	-0.237423	1	0.679775
93	Areg	-0.737686	-0.0968813	1.44154	-0.606967	1	0.314322
94	Arhgap6	-0.129224	-1.28588	1.11286	0.30225	1	0.291524
95	Arl5b	-0.152517	-1.23424	1.18928	0.197474	1	0.332187
96	Arr3	-0.706657	-0.64061	1.44262	-0.0953573	1	0.726625
97	Arrb2	-0.895059	-0.609258	1.34215	0.162164	1	0.459851
98	Arrdc2	0.284854	-1.39588	0.975741	0.135286	1	0.234289
99	Asic3	0.519152	-0.947839	1.14713	-0.718447	1	0.218009
100	Asns	0.0271936	-0.98123	1.36622	-0.412182	1	0.359285
101	Astn1	-0.557744	-0.683567	1.47249	-0.231175	1	0.688359
102	Atp1b1	-0.642902	-0.123357	1.45034	-0.684083	1	0.312061
103	Atp1b2	-0.778254	-0.573683	1.4347	-0.0827605	1	0.63314
104	Atp6v1c2	-0.340111	-0.842923	1.45001	-0.266977	1	0.565275
105	Avil	0.137361	0.348395	0.927971	-1.41373	1	0.14042
106	AW046200	-0.643353	-0.86795	1.34333	0.167969	1	0.583136
107	B230209E15Rik	-0.960327	0.00596694	1.37783	-0.423469	1	0.284287
108	B4galnt2	-0.254754	-0.869096	1.44177	-0.317919	1	0.50015
109	B930095G15Rik	-0.506633	-0.871785	1.40799	-0.0295728	1	0.717026
110	BC026513	0.576612	-0.98582	1.10237	-0.693158	1	0.208754
111	BC050972	-0.557146	-0.469841	1.49876	-0.471769	1	0.466897
112	Bcl11b	-0.562853	-0.838593	1.4071	-0.00565287	1	0.760992
113	Bcl6	0.455575	-1.13309	1.13846	-0.460938	1	0.237913
114	Bcl6b	0.286568	-0.885156	1.28804	-0.689448	1	0.265639
115	Bmp2	-0.812972	-0.555955	1.42372	-0.054796	1	0.595884
116	Bmp4	-0.811595	-0.404239	1.45609	-0.240251	1	0.485997
117	Bmp7	-0.318238	-0.935035	1.41375	-0.160475	1	0.556691
118	Bpifb1	-0.666336	-0.703544	1.43419	-0.0643047	1	0.792948
119	Brd3os	-0.559532	-0.650905	1.48005	-0.269615	1	0.648108
120	Brdt	-0.0472663	0.224717	1.12196	-1.29941	1	0.1695
121	Btg1	-0.23477	-1.10404	1.31352	0.0252916	1	0.435795
122	Btg4	-0.503732	-0.529523	1.49949	-0.466239	1	0.483521
123	C030037D09Rik	-0.000744249	-1.34668	1.04698	0.300443	1	0.26404
124	C130012C08Rik	-0.882838	0.529302	1.14577	-0.792237	1	0.178111
125	C130060C02Rik	-0.816763	-0.572443	1.4158	-0.026597	1	0.598777
126	C1qtnf7	-0.898758	-0.495391	1.39528	-0.00113536	1	0.493714
127	C230037L18Rik	0.255235	-1.17065	1.21449	-0.299076	1	0.284184
128	C530044C16Rik	-0.78549	-0.752083	1.3324	0.205177	1	0.506925
129	Cacna1c	-0.879283	-0.690161	1.29412	0.275328	1	0.387367
130	Cacna1i	-0.578242	-0.387704	1.4951	-0.529153	1	0.420134
131	Cadm2	-0.948794	-0.432467	1.38303	-0.00176447	1	0.436734
132	Camta1	0.756848	-1.31705	0.797619	-0.237418	1	0.175398
133	Capns2	-0.822211	-0.116199	1.4362	-0.49779	1	0.327835
134	Car6	-0.824549	-0.368396	1.45462	-0.261678	1	0.459726
135	Caskin1	-0.724312	0.243058	1.31312	-0.831869	1	0.222924
136	Cbx7	0.682557	-1.36177	0.813434	-0.134219	1	0.183715
137	Ccdc106	-0.230498	0.25691	1.1869	-1.21331	1	0.182015
138	Ccdc167	-0.415263	-1.05918	1.29342	0.181019	1	0.453096
139	Ccdc3	-0.701089	-0.587644	1.46068	-0.171946	1	0.663123
140	Ccdc39	-0.835286	-0.555349	1.41189	-0.021255	1	0.573649
141	Ccdc57	0.604733	-1.36946	0.865316	-0.100594	1	0.195366
142	Ccdc7b	-0.424842	-0.681471	1.48674	-0.380423	1	0.546726
143	Ccr9	-0.105758	-0.7464	1.44309	-0.59093	1	0.374099
144	Cd28	-1.16126	-0.230872	1.25694	0.135189	1	0.261918
145	Cd300lb	-0.852995	-0.700687	1.31279	0.240896	1	0.432343
146	Cd83	-0.717273	-0.716231	1.40416	0.0293405	1	0.729996
147	Cdon	-0.516315	-0.681741	1.47965	-0.281591	1	0.638783
148	Cdsn	-0.84557	-0.67461	1.3408	0.179383	1	0.490799
149	Celf3	-0.966331	-0.416224	1.37583	0.00672142	1	0.419221
150	Cers1	-0.712627	-0.0243625	1.42206	-0.685068	1	0.287784
151	Ces1f	-0.736233	-0.736233	1.38115	0.0913128	1	0.662677
152	Ces1g	-0.73032	-0.211185	1.46544	-0.523938	1	0.360451
153	Cfap100	-1.14318	0.0482223	1.28618	-0.191224	1	0.243922
154	Cfap96	0.330389	-0.967169	1.25452	-0.617741	1	0.261538
155	Chac1	-0.0696636	-0.942534	1.39899	-0.386791	1	0.399179
156	Chd5	0.163514	-0.22932	1.2409	-1.17509	1	0.202516
157	Chodl	0.628174	-1.27391	0.944987	-0.299252	1	0.200079
158	Chrdl1	-0.732145	-0.381211	1.47832	-0.364968	1	0.461537
159	Chrm1	-0.683325	-0.589193	1.4658	-0.19328	1	0.659671
160	Chst9	-0.680193	-0.500631	1.48191	-0.301084	1	0.552552
161	Clic5	0.445333	-0.576863	1.17488	-1.04335	1	0.19968
162	Cln8	-0.0372866	-1.08736	1.33169	-0.20704	1	0.38275
163	Cmtr1	-0.753432	-0.776164	1.33929	0.190307	1	0.53982
164	Col24a1	-0.581978	-0.405434	1.49606	-0.50865	1	0.432664
165	Col25a1	-0.45787	-0.675818	1.48635	-0.352667	1	0.572367
166	Col4a3	0.680638	-1.45625	0.627896	0.147713	1	0.167139
167	Col8a2	-0.241554	-0.332787	1.44172	-0.86738	1	0.296478
168	Cox7a2l	-0.494682	-1.05433	1.24566	0.303348	1	0.386475
169	Cpsf4l	-0.686757	-0.813289	1.35906	0.140984	1	0.62388
170	Csmd3	-0.962518	-0.384546	1.38711	-0.0400478	1	0.416891
171	Cstdc7	0.721438	-1.36166	0.778619	-0.138394	1	0.177407
172	Cth	0.658338	-1.21135	0.964372	-0.411363	1	0.197018
173	Ctsf	-0.982635	-0.390885	1.37173	0.00179216	1	0.402556
174	Cxcr4	-0.350273	-0.761376	1.47227	-0.360618	1	0.534967
175	Cyb5r1	0.396351	-0.588073	1.20912	-1.0174	1	0.209243
176	Cyfip2	-0.582771	-0.98905	1.25859	0.313234	1	0.395792
177	Cyp2d22	-0.723655	-0.624922	1.44125	-0.092675	1	0.705422
178	Cyp4f13	0.398981	-1.48386	0.701305	0.383578	1	0.185732
179	D030028A08Rik	-0.569142	-1.00715	1.24606	0.330231	1	0.377892
180	D330041H03Rik	-0.518357	-0.771671	1.4524	-0.162373	1	0.736654
181	D5Ertd615e	0.192643	-1.06595	1.28674	-0.413442	1	0.304575
182	D830005E20Rik	-0.725062	-0.622229	1.4416	-0.0943134	1	0.702292
183	D930036K23Rik	-1.09296	0.00731711	1.32259	-0.236952	1	0.264412
184	Daam2	-0.649992	-0.662724	1.45532	-0.142608	1	0.745995
185	Dact2	-0.482963	-1.08758	1.20397	0.366573	1	0.337199
186	Dbp	-1.04525	-0.338284	1.33827	0.0452641	1	0.348154
187	Dcdc2b	0.0642126	-1.18169	1.25699	-0.13951	1	0.332825
188	Dchs2	-0.686597	-0.461531	1.48414	-0.336011	1	0.516387
189	Ddi2	0.130102	-1.16776	1.25403	-0.216376	1	0.3176
190	Ddit3	-0.29286	-0.0902642	1.38167	-0.998541	1	0.247709
191	Ddx4	0.249805	-1.19603	1.20093	-0.254714	1	0.283438
192	Dennd11	0.700769	-1.36114	0.798254	-0.137883	1	0.180823
193	Dennd2a	-1.12073	-0.195535	1.306	0.0102614	1	0.288728
194	Dlgap2	-1.07695	-0.152871	1.34312	-0.113301	1	0.303753
195	Dll4	0.210662	-1.16514	1.23307	-0.278587	1	0.296123
196	Dmp1	-0.598505	-0.646671	1.47358	-0.228405	1	0.681402
197	Doc2b	-0.473581	-0.583136	1.49721	-0.440494	1	0.506134
198	Doc2g	0.212851	-1.2927	1.13178	-0.051933	1	0.274961
199	Dthd1	0.557701	-0.706039	1.11807	-0.969736	1	0.192792
200	Dtnbos	-1.03221	-0.459763	1.29833	0.193635	1	0.337833
201	Duox1	-1.00304	0.10777	1.33689	-0.441622	1	0.254491
202	Dusp2	-0.357489	-0.982757	1.38014	-0.0398989	1	0.558314
203	Dusp4	0.256245	-1.3655	1.03134	0.077918	1	0.24775
204	Dusp6	-0.691526	-0.814395	1.3549	0.151025	1	0.609459
205	E130102H24Rik	-0.495119	-0.943294	1.36362	0.0747922	1	0.608471
206	Ebf4	-0.40334	-0.574137	1.4962	-0.518722	1	0.455345
207	Efcab3	-0.095136	-0.497841	1.42947	-0.836493	1	0.302052
208	Efhc2	-0.873459	-0.54244	1.39368	0.0222216	1	0.526381
209	Efna3	-0.911976	0.400438	1.22456	-0.713022	1	0.198502
210	Egr3	-0.838727	-0.576971	1.40123	0.0144715	1	0.572274
211	Emb	0.356813	-1.33172	1.04602	-0.0711107	1	0.241985
212	Eno2	-0.730478	0.172186	1.34707	-0.788774	1	0.2381
213	Enpp2	-0.97486	-0.220471	1.39974	-0.204404	1	0.357361
214	Epb41l4aos	-0.593	-0.924434	1.32549	0.19194	1	0.534732
215	Ephb6	-1.11155	-0.268963	1.29821	0.0822989	1	0.297153
216	Ereg	-0.868041	0.162788	1.34543	-0.640176	1	0.245295
217	Ern1	-0.544444	-0.911592	1.36542	0.0906179	1	0.634421
218	Ero1a	-0.0469195	-0.970908	1.3856	-0.367771	1	0.390857
219	Eya1	0.626274	-1.42234	0.764	0.032068	1	0.183358
220	F2rl2	-0.667359	-0.814894	1.37043	0.111823	1	0.665632
221	F630206G17Rik	-0.420403	-1.0835	1.26108	0.24282	1	0.408851
222	Fam117a	0.204127	-1.43973	0.864948	0.370652	1	0.215184
223	Fam131c	0.762978	-0.842718	0.963047	-0.883307	1	0.16859
224	Fam13a	-1.07574	-0.411501	1.27631	0.21093	1	0.304883
225	Fam13c	-0.636506	-0.116961	1.44849	-0.695023	1	0.308906
226	Fam186b	-0.52291	-0.76554	1.45369	-0.165238	1	0.737706
227	Fbxo31	-0.924384	-0.453139	1.39282	-0.0152961	1	0.461926
228	Fbxo36	0.619392	-1.21768	0.990025	-0.391738	1	0.203982
229	Fcnaos	-0.751369	-0.656387	1.41582	-0.00805929	1	0.697047
230	Fcsk	0.420026	-1.45239	0.817216	0.215151	1	0.200926
231	Fer1l5	-0.2465	-0.85441	1.44578	-0.344872	1	0.489833
232	Fgd5	0.318693	-0.796671	1.2757	-0.797717	1	0.248337
233	Fgf10	-0.654963	-0.551188	1.48052	-0.274368	1	0.597425
234	Fgf2os	0.0506437	-1.36946	1.01464	0.304172	1	0.253011
235	Firre	0.739028	-1.40982	0.682726	-0.0119371	1	0.16826
236	Fos	-0.494069	-0.506922	1.49998	-0.498988	1	0.461725
237	Foxred2	-0.228552	0.411752	1.08344	-1.26664	1	0.162094
238	Fras1	-0.0707321	-0.119671	1.31228	-1.12187	1	0.220152
239	Frat1	-0.0234022	-1.27229	1.1681	0.127585	1	0.311446
240	Frmpd1	-0.635307	-0.869469	1.34746	0.157311	1	0.596106
241	Frs3	0.223414	-1.30404	1.11724	-0.0366051	1	0.270301
242	Fry	-0.621975	-0.838024	1.38002	0.0799749	1	0.701128
243	Fut9	-0.249443	-1.06716	1.34102	-0.0244197	1	0.464765
244	Fxyd4	0.145513	-0.748415	1.35903	-0.756129	1	0.285812
245	Fzd4	-0.579528	-0.99923	1.24734	0.331422	1	0.37809
246	Fzd5	-0.755736	0.0344136	1.4017	-0.680378	1	0.273973
247	G630016G05Rik	-0.147744	-0.349615	1.41749	-0.920136	1	0.279051
248	Gaa	-0.693477	-0.744367	1.40131	0.0365336	1	0.745834
249	Gabrb2	-0.753179	-0.809558	1.30875	0.253986	1	0.462657
250	Galnt15	-0.814688	-0.772773	1.28316	0.304297	1	0.386505
251	Galntl6	-0.425994	-0.731217	1.47702	-0.319805	1	0.587704
252	Galr1	-0.424478	-0.894301	1.41783	-0.099048	1	0.651121
253	Galr2	-0.722859	0.567061	1.11322	-0.957422	1	0.169517
254	Gapdhs	-0.174641	-0.365495	1.42982	-0.889682	1	0.289137
255	Ggnbp1	0.560626	-1.20331	1.0394	-0.396725	1	0.215459
256	Gm10010	0.0224343	-0.831234	1.39976	-0.590957	1	0.340542
257	Gm10069	-0.328187	-0.978239	1.38873	-0.0823034	1	0.54828
258	Gm10136	-0.154406	-0.84999	1.43742	-0.433021	1	0.427973
259	Gm10335	-0.546958	-0.93377	1.3456	0.135123	1	0.581458
260	Gm10501	-0.249821	-0.00850574	1.33418	-1.07586	1	0.225626
261	Gm10561	-1.1382	-0.31517	1.25062	0.202745	1	0.269023
262	Gm10634	0.0879541	-0.882401	1.37141	-0.576958	1	0.324824
263	Gm10652	-0.00341168	-1.07726	1.33266	-0.25199	1	0.371232
264	Gm10735	-0.372026	-0.741988	1.47639	-0.362378	1	0.542688
265	Gm11378	-1.04367	-0.370355	1.32905	0.0849772	1	0.348444
266	Gm11520	-0.713669	-0.832233	1.32211	0.223788	1	0.508869
267	Gm11525	-0.431631	-0.812761	1.45251	-0.208122	1	0.651095
268	Gm11613	0.0714913	-1.26967	1.17573	0.0224507	1	0.304479
269	Gm11699	-0.615007	-0.708348	1.45047	-0.127111	1	0.783205
270	Gm11739	-0.320125	-0.829375	1.4548	-0.305301	1	0.541558
271	Gm11766	0.341754	-0.431681	1.20531	-1.11538	1	0.200712
272	Gm11839	-0.683741	-0.423823	1.48639	-0.378828	1	0.482548
273	Gm11874	-0.777854	-0.730024	1.35609	0.151792	1	0.569174
274	Gm11951	-0.447921	-0.742602	1.47254	-0.282017	1	0.621162
275	Gm12207	0.0465559	-1.17583	1.26379	-0.134517	1	0.338775
276	Gm12258	-0.915296	-0.52891	1.37003	0.0741754	1	0.47164
277	Gm12259	-0.656782	-0.812002	1.37884	0.0899438	1	0.695629
278	Gm12309	-0.699936	-0.893561	1.26687	0.326632	1	0.385953
279	Gm12367	0.0554528	-0.842915	1.38781	-0.600344	1	0.330315
280	Gm12540	-0.51289	-0.757434	1.45868	-0.188359	1	0.716921
281	Gm12941	-0.732009	-0.58339	1.45101	-0.135612	1	0.659784
282	Gm13372	-1.14912	-0.262394	1.26005	0.151462	1	0.268395
283	Gm13415	0.242003	-1.28346	1.13386	-0.0924017	1	0.271866
284	Gm13421	0.267743	-1.09588	1.24607	-0.417929	1	0.283292
285	Gm13807	0.397945	-1.29662	1.0644	-0.165721	1	0.24038
286	Gm13886	-0.620567	-0.934429	1.29361	0.261391	1	0.457615
287	Gm14009	0.670584	-0.917144	1.03946	-0.792899	1	0.188018
288	Gm14108	-0.609741	-0.609741	1.47947	-0.259991	1	0.640977
289	Gm14168	-0.402946	-0.723045	1.47976	-0.353769	1	0.558431
290	Gm14188	-0.399794	-0.928019	1.40465	-0.0768368	1	0.616968
291	Gm14207	-0.257369	-0.914228	1.42593	-0.254329	1	0.510566
292	Gm14270	0.0541581	-0.986758	1.35751	-0.424909	1	0.348977
293	Gm14421	0.426113	-1.31781	1.03076	-0.139066	1	0.23236
294	Gm14443	-1.07805	-0.283273	1.32524	0.0360835	1	0.321681
295	Gm14461	-0.219226	-0.843274	1.44678	-0.384276	1	0.467012
296	Gm14817	-0.0142545	-0.843221	1.40883	-0.551349	1	0.357473
297	Gm14830	-0.78589	-0.504221	1.45002	-0.159913	1	0.571507
298	Gm14834	-0.576128	-0.576128	1.49054	-0.338286	1	0.574162
299	Gm15222	-0.540706	-0.656542	1.48177	-0.28452	1	0.635619
300	Gm15270	0.498038	-1.46439	0.748317	0.218036	1	0.188488
301	Gm15328	-1.03486	-0.470065	1.28898	0.215941	1	0.329087
302	Gm15382	-0.899108	-0.56835	1.36296	0.104498	1	0.481693
303	Gm15409	-0.831371	-0.230416	1.45069	-0.388898	1	0.378609
304	Gm15410	-1.10324	-0.373104	1.26441	0.211936	1	0.288012
305	Gm15413	-0.67894	-0.454827	1.48598	-0.352208	1	0.507572
306	Gm15427	-0.432421	-1.09565	1.23577	0.292306	1	0.377627
307	Gm15480	0.73392	-1.46381	0.526589	0.2033	1	0.155864
308	Gm15482	-0.0304566	-0.599034	1.41976	-0.790266	1	0.307881
309	Gm15518	-0.593747	-0.509008	1.49487	-0.392112	1	0.518146
310	Gm15612	-0.923293	-0.622536	1.30451	0.24132	1	0.388667
311	Gm15816	-0.425217	-0.824151	1.44916	-0.199787	1	0.648715
312	Gm15860	0.603979	-1.48879	0.559175	0.325636	1	0.164121
313	Gm15894	0.168172	0.408255	0.860462	-1.43689	1	0.132369
314	Gm15943	0.559796	-1.48507	0.6256	0.299678	1	0.172237
315	Gm16124	0.172537	-0.776675	1.34718	-0.743043	1	0.282632
316	Gm16172	0.560253	-1.30589	0.965603	-0.219969	1	0.209862
317	Gm16201	-0.264067	-0.781246	1.46435	-0.419039	1	0.475916
318	Gm16310	-0.720096	-0.682848	1.41947	-0.0165295	1	0.740213
319	Gm16574	0.491343	-1.24617	1.05593	-0.301098	1	0.227136
320	Gm16867	-0.628591	-0.691134	1.45244	-0.132719	1	0.771479
321	Gm17080	-1.05881	-0.275285	1.34278	-0.00867885	1	0.333972
322	Gm17173	-0.819555	-0.651966	1.3763	0.0952203	1	0.574872
323	Gm17235	-0.24648	-0.289398	1.43239	-0.896517	1	0.286023
324	Gm17501	-0.764377	-0.688149	1.39232	0.0602071	1	0.659263
325	Gm17709	0.0507622	-1.35548	1.0454	0.259314	1	0.262256
326	Gm18609	0.507996	-0.846983	1.16124	-0.822249	1	0.213227
327	Gm18649	-0.814063	-0.52947	1.43151	-0.0879767	1	0.579838
328	Gm18755	-0.651821	-0.866647	1.33854	0.179933	1	0.568102
329	Gm18757	-0.904653	-0.649386	1.30256	0.251481	1	0.392847
330	Gm19126	-0.479355	-0.906093	1.3961	-0.0106534	1	0.670854
331	Gm19739	-0.470775	-0.783298	1.45724	-0.203164	1	0.682244
332	Gm20045	0.569497	-0.139202	0.917045	-1.34734	1	0.142762
333	Gm2011	-0.678115	0.166109	1.34722	-0.83521	1	0.236085
334	Gm20751	-0.620315	-0.593449	1.4805	-0.266736	1	0.627926
335	Gm2140	-0.61195	-0.876285	1.35658	0.131656	1	0.623868
336	Gm22935	0.585576	-1.26474	0.982581	-0.303413	1	0.208265
337	Gm23482	-0.318058	-0.893105	1.43255	-0.221385	1	0.557085
338	Gm2396	-0.612751	-0.91726	1.3185	0.211516	1	0.516638
339	Gm26490	-0.699042	-0.851873	1.31536	0.235558	1	0.495284
340	Gm26510	-0.443985	-0.725859	1.47704	-0.307193	1	0.602443
341	Gm26555	-0.780873	-0.800552	1.29016	0.291262	1	0.411462
342	Gm26611	-0.960966	-0.531792	1.32929	0.163466	1	0.401839
343	Gm26724	-0.472594	-0.902332	1.40064	-0.0257136	1	0.673679
344	Gm26779	-0.468098	-0.945688	1.37291	0.0408747	1	0.615078
345	Gm26789	-0.713787	-0.361832	1.4815	-0.405882	1	0.443662
346	Gm26814	0.727426	-1.173	0.928354	-0.482774	1	0.185177
347	Gm26826	-0.697439	-0.225276	1.4706	-0.547882	1	0.362109
348	Gm26973	-0.684229	-0.376913	1.48628	-0.425138	1	0.446947
349	Gm27042	0.0902466	-1.37129	1.0219	0.259144	1	0.254072
350	Gm28563	-1.10072	0.0700811	1.30665	-0.276013	1	0.249734
351	Gm28876	-0.416229	-0.599993	1.49564	-0.479414	1	0.479996
352	Gm29100	-1.1095	-0.34587	1.27098	0.184382	1	0.28929
353	Gm29156	-0.231917	-1.13473	1.28529	0.0813533	1	0.410663
354	Gm29163	-0.0739201	-0.851315	1.42224	-0.49701	1	0.385807
355	Gm29477	-0.0859031	-1.04091	1.36161	-0.234796	1	0.408608
356	Gm30082	-0.629098	-0.847032	1.36945	0.106682	1	0.666229
357	Gm30122	0.343626	-1.37391	0.996574	0.0337086	1	0.234365
358	Gm30177	-1.17723	-0.15309	1.25922	0.0710927	1	0.253091
359	Gm30421	-0.628958	-0.537457	1.48744	-0.32103	1	0.566905
360	Gm30541	0.0116472	-0.161293	1.29192	-1.14227	1	0.214819
361	Gm3055	-0.878622	-0.554071	1.3852	0.0474945	1	0.518327
362	Gm30563	-0.5166	-0.828535	1.4282	-0.0830658	1	0.752664
363	Gm30691	-0.139228	-1.1887	1.24959	0.0783419	1	0.367691
364	Gm30788	-0.523043	-0.242834	1.47247	-0.706597	1	0.334147
365	Gm31854	0.557015	-0.135459	0.92556	-1.34712	1	0.143835
366	Gm32856	0.358446	-1.17537	1.16883	-0.351908	1	0.258955
367	Gm33347	-0.723736	-0.671299	1.42295	-0.0279146	1	0.734591
368	Gm33869	-0.939109	-0.53274	1.34874	0.123107	1	0.435236
369	Gm34093	-0.725621	-0.862085	1.27856	0.309146	1	0.402829
370	Gm34150	-0.00612817	-1.28313	1.15574	0.133518	1	0.304768
371	Gm34215	-0.750367	-0.598181	1.43907	-0.0905259	1	0.66886
372	Gm34471	-1.0532	0.0707354	1.32883	-0.346363	1	0.257644
373	Gm34510	-0.118738	-0.857581	1.42993	-0.453609	1	0.409914
374	Gm34639	-0.0803567	-1.27963	1.14437	0.215615	1	0.304719
375	Gm34678	0.0807114	-1.009	1.34293	-0.41464	1	0.340245
376	Gm35019	-1.17062	-0.206304	1.25376	0.123158	1	0.256627
377	Gm35065	0.69088	-1.47312	0.54387	0.238366	1	0.159303
378	Gm35101	-0.999277	-0.358236	1.36857	-0.0110583	1	0.385372
379	Gm35206	-0.988839	-0.563564	1.27601	0.276393	1	0.329599
380	Gm35439	-1.08279	-0.358002	1.29549	0.1453	1	0.312797
381	Gm36393	-0.758887	0.136316	1.36288	-0.740311	1	0.247882
382	Gm36582	0.672523	-1.46579	0.602206	0.191066	1	0.165246
383	Gm36989	-1.11657	-0.0392809	1.31404	-0.158189	1	0.267358
384	Gm37088	-0.475477	-0.369374	1.49027	-0.645422	1	0.375287
385	Gm37090	-0.520968	-0.866499	1.40621	-0.0187406	1	0.72616
386	Gm37310	-0.664373	-0.28132	1.48089	-0.535196	1	0.383736
387	Gm37534	-0.550422	-0.822439	1.42068	-0.0478227	1	0.777581
388	Gm37559	0.0895231	-1.04035	1.32912	-0.378288	1	0.338035
389	Gm37584	-0.328923	-0.728101	1.47799	-0.42097	1	0.49813
390	Gm37592	-0.0910284	-1.04453	1.36022	-0.224664	1	0.41049
391	Gm37639	-0.80098	-0.377977	1.46143	-0.282472	1	0.466939
392	Gm37790	0.366573	-1.26394	1.1065	-0.209126	1	0.250478
393	Gm37891	-0.865203	-0.583915	1.38049	0.0686272	1	0.530889
394	Gm37960	-1.09754	0.0513328	1.31225	-0.266048	1	0.254197
395	Gm38014	0.332226	-1.11002	1.212	-0.434206	1	0.266574
396	Gm38103	-0.599635	-0.526582	1.49288	-0.366667	1	0.538269
397	Gm38245	-0.506815	-0.691987	1.47853	-0.279727	1	0.639554
398	Gm38604	-1.15001	-0.186988	1.28035	0.0566492	1	0.270616
399	Gm39150	0.206793	-1.09207	1.27112	-0.385839	1	0.300414
400	Gm4013	0.652806	-1.48373	0.532054	0.298866	1	0.159866
401	Gm40190	0.414753	-1.42536	0.883227	0.127385	1	0.210936
402	Gm40617	0.139473	-1.24152	1.19598	-0.0939354	1	0.301408
403	Gm40909	-0.161022	-1.09877	1.32748	-0.0676852	1	0.422942
404	Gm41030	-0.904903	-0.628222	1.3194	0.213727	1	0.419774
405	Gm4134	-0.645568	-0.624845	1.46762	-0.197211	1	0.689068
406	Gm4221	-0.220041	-1.00747	1.38291	-0.155403	1	0.479694
407	Gm42568	-0.946602	-0.0836647	1.40007	-0.369801	1	0.313294
408	Gm42576	0.641618	-1.04023	1.04394	-0.645326	1	0.198681
409	Gm42672	-0.729127	-0.657109	1.42652	-0.0402835	1	0.72444
410	Gm42890	-0.384525	-0.97125	1.38136	-0.0255876	1	0.577168
411	Gm42979	-0.693551	0.192709	1.33588	-0.835035	1	0.231443
412	Gm43072	-0.327476	-1.10305	1.2866	0.143926	1	0.430348
413	Gm43080	-0.310722	-0.830478	1.45451	-0.313308	1	0.533632
414	Gm43091	0.417601	-1.17032	1.14209	-0.38937	1	0.245766
415	Gm43138	0.58126	-1.19546	1.02973	-0.415527	1	0.211674
416	Gm43185	-1.11679	0.0430357	1.30319	-0.229432	1	0.251577
417	Gm43190	-0.915946	-0.599032	1.3296	0.185376	1	0.428901
418	Gm43314	0.201032	-1.16245	1.23772	-0.276302	1	0.298905
419	Gm43398	0.102465	-0.811655	1.37421	-0.665023	1	0.309037
420	Gm43437	-0.496407	0.255343	1.27364	-1.03258	1	0.205047
421	Gm43445	0.321116	-0.798204	1.27439	-0.797301	1	0.24795
422	Gm43594	-0.645008	-0.250648	1.4774	-0.581745	1	0.364337
423	Gm43604	0.600457	-0.67243	1.08114	-1.00917	1	0.183029
424	Gm43646	-0.740218	-0.823218	1.30718	0.256254	1	0.46311
425	Gm43692	0.382104	-1.20017	1.14353	-0.325458	1	0.252438
426	Gm43719	-0.801	-0.173745	1.44996	-0.475214	1	0.350535
427	Gm43737	-0.7616	-0.453359	1.46666	-0.251697	1	0.52597
428	Gm43759	-0.132533	-0.549855	1.44737	-0.764986	1	0.327182
429	Gm43890	0.387136	-0.730305	1.2341	-0.890935	1	0.226379
430	Gm43924	-1.06203	-0.439649	1.27585	0.225835	1	0.309168
431	Gm43961	0.296401	-1.33515	1.06252	-0.0237723	1	0.250952
432	Gm43980	-0.362824	-1.07905	1.29735	0.144524	1	0.449819
433	Gm44220	-0.758392	-0.779497	1.33227	0.205617	1	0.519268
434	Gm44243	-0.193772	-0.748185	1.46068	-0.518726	1	0.418585
435	Gm44249	0.221174	-1.03707	1.28622	-0.470327	1	0.295326
436	Gm44274	0.530406	-1.47414	0.695749	0.247989	1	0.180953
437	Gm44442	-0.205972	-1.02078	1.37598	-0.14923	1	0.469091
438	Gm44451	-0.768045	-0.82482	1.27663	0.316239	1	0.386818
439	Gm44597	-0.118984	-0.888012	1.42281	-0.415811	1	0.416537
440	Gm44706	0.0269502	-0.725184	1.40496	-0.706728	1	0.317764
441	Gm44815	-0.552348	-0.551503	1.49572	-0.391874	1	0.532489
442	Gm44873	-0.859586	-0.452232	1.42927	-0.117449	1	0.506928
443	Gm45001	-0.131402	0.0280865	1.27162	-1.1683	1	0.204745
444	Gm4524	-0.811992	-0.18611	1.44982	-0.451719	1	0.356718
445	Gm45606	-0.919521	-0.444697	1.39841	-0.0341942	1	0.464226
446	Gm45694	-0.711741	-0.678589	1.42538	-0.0350515	1	0.749585
447	Gm45809	-0.694938	-0.811614	1.35473	0.151823	1	0.607863
448	Gm45838	-0.422594	-1.0806	1.26341	0.239782	1	0.41196
449	Gm45844	-0.295419	0.0209866	1.3361	-1.06166	1	0.226066
450	Gm46540	-0.188975	-1.12608	1.30233	0.0127201	1	0.414172
451	Gm46732	-0.0287291	-0.52299	1.4102	-0.858482	1	0.289988
452	Gm47112	-0.54682	-0.977577	1.30231	0.222088	1	0.480254
453	Gm47118	-0.605793	-0.848359	1.3813	0.0728494	1	0.702938
454	Gm47237	-0.465337	-0.70224	1.48064	-0.313068	1	0.604204
455	Gm47343	-0.618349	-0.680033	1.45922	-0.160841	1	0.747988
456	Gm47435	-0.455983	-0.79695	1.45473	-0.201793	1	0.67234
457	Gm47572	-0.723183	-0.690461	1.41431	-0.000665654	1	0.734675
458	Gm47573	-0.760965	-0.835877	1.27133	0.32551	1	0.378083
459	Gm4786	-0.580814	-0.821914	1.40963	-0.0069047	1	0.778348
460	Gm47976	0.208639	-1.35958	1.04753	0.10341	1	0.25483
461	Gm4847	-0.646703	-0.666784	1.45504	-0.141551	1	0.749823
462	Gm48648	-0.790175	-0.505018	1.44816	-0.152972	1	0.571236
463	Gm48706	-0.819197	-0.518417	1.43221	-0.0945909	1	0.569528
464	Gm48732	-0.668733	-0.822911	1.36352	0.128118	1	0.642808
465	Gm48793	-0.784335	-0.784335	1.3036	0.265069	1	0.43991
466	Gm48826	-0.482297	-0.761793	1.46263	-0.218545	1	0.68016
467	Gm48827	-0.716038	-0.742325	1.3898	0.0685632	1	0.700558
468	Gm49201	-1.01811	-0.508899	1.28244	0.244571	1	0.328658
469	Gm49405	0.194178	-1.32035	1.10384	0.0223332	1	0.270026
470	Gm49484	-0.981202	-0.311475	1.38955	-0.0968703	1	0.38589
471	Gm49502	-0.0400261	-1.21003	1.23858	0.0114729	1	0.345571
472	Gm49599	-0.411339	-1.11283	1.22622	0.297948	1	0.367719
473	Gm49602	-0.609928	-0.841958	1.38363	0.0682557	1	0.711456
474	Gm49713	-0.0343233	-1.33416	1.06005	0.308432	1	0.269068
475	Gm49745	0.480971	-0.983825	1.16639	-0.663539	1	0.227937
476	Gm49937	-0.0502617	0.00784607	1.24524	-1.20283	1	0.198022
477	Gm49969	-0.588375	-0.0100916	1.41158	-0.813113	1	0.270122
478	Gm50009	-0.795998	-0.619245	1.40815	0.00709762	1	0.63245
479	Gm50107	-0.120639	-0.179064	1.35577	-1.05607	1	0.238142
480	Gm50163	-0.539863	-0.869589	1.39722	0.0122355	1	0.719987
481	Gm50253	-0.344539	-1.00535	1.36757	-0.0176904	1	0.535708
482	Gm5103	-0.650392	-0.188881	1.46585	-0.626577	1	0.338131
483	Gm5173	-0.751964	-0.544783	1.45366	-0.156917	1	0.616032
484	Gm53058	-0.428678	-0.776926	1.46474	-0.259138	1	0.625547
485	Gm5432	-0.730856	-0.416222	1.47762	-0.330539	1	0.488815
486	Gm54520	-0.442385	-1.02334	1.31719	0.148535	1	0.495937
487	Gm54798	-1.02249	-0.426597	1.32562	0.123465	1	0.361373
488	Gm55574	-0.568874	-0.426194	1.49745	-0.502382	1	0.441266
489	Gm56586	-0.570189	-0.897815	1.36301	0.104997	1	0.636018
490	Gm56593	0.244796	-0.772179	1.31363	-0.786248	1	0.263047
491	Gm56624	-0.795281	-0.723213	1.34729	0.171209	1	0.536876
492	Gm56721	-0.102898	-1.29146	1.11516	0.279197	1	0.29219
493	Gm56840	-0.785222	-0.729378	1.35078	0.163825	1	0.551509
494	Gm56904	0.190958	-1.05294	1.2922	-0.430214	1	0.304865
495	Gm56917	-0.726495	-0.699321	1.40813	0.0176812	1	0.725341
496	Gm56966	-0.0255655	-0.961762	1.38444	-0.397109	1	0.380304
497	Gm57184	-0.686055	-0.903761	1.26861	0.321205	1	0.392933
498	Gm57255	-0.81597	-0.739709	1.31494	0.240739	1	0.452833
499	Gm57446	-0.872705	-0.341054	1.43918	-0.225425	1	0.436735
500	Gm5749	-0.815428	-0.547656	1.42523	-0.0621475	1	0.589579
501	Gm6225	-0.648988	-0.54379	1.48288	-0.290106	1	0.585439
502	Gm6540	-0.650916	-0.630225	1.46473	-0.183585	1	0.700218
503	Gm6634	0.330981	-1.47035	0.768975	0.370396	1	0.19664
504	Gm7061	-0.600754	-0.985311	1.24605	0.340011	1	0.372061
505	Gm7160	-0.0579216	-0.0441231	1.27362	-1.17158	1	0.206565
506	Gm7162	0.693929	-1.19025	0.947659	-0.451336	1	0.190968
507	Gm7541	0.245341	-0.335877	1.23331	-1.14278	1	0.20415
508	Gm8036	-0.721073	-0.721073	1.39939	0.0427613	1	0.717639
509	Gm8153	-0.147871	0.0843462	1.25016	-1.18664	1	0.198212
510	Gm8170	-0.374582	-0.684895	1.48613	-0.426651	1	0.507303
511	Gm8258	-0.982243	-0.439761	1.3555	0.0665026	1	0.403721
512	Gnal	-0.3365	-1.12896	1.25159	0.213874	1	0.393323
513	Gng7	-0.261335	-1.13039	1.2813	0.110422	1	0.412919
514	Gpat2	0.538463	-1.26353	1.01472	-0.289652	1	0.217046
515	Gpm6b	-0.706488	-0.862032	1.2979	0.270623	1	0.450681
516	Gpr135	-0.814219	-0.19005	1.44993	-0.445665	1	0.358631
517	Gpr141	-0.609823	-0.54317	1.48984	-0.336845	1	0.561532
518	Gpr182	0.0646052	-0.922564	1.37149	-0.513531	1	0.338701
519	Gprin3	-0.875176	-0.599471	1.36478	0.109864	1	0.505494
520	Gpt2	0.332573	-1.0596	1.23022	-0.503198	1	0.26572
521	Grina	-0.692448	-0.848398	1.32433	0.216512	1	0.520537
522	Grk3	-0.95743	0.0741603	1.36026	-0.47699	1	0.265818
523	Grm4	0.173146	-0.971313	1.32321	-0.525048	1	0.306131
524	Grpr	-0.788534	-0.352314	1.46578	-0.324932	1	0.44832
525	Gsap	-0.57129	-0.895487	1.36427	0.102512	1	0.640078
526	Gsdme	-1.14506	-0.0959409	1.29489	-0.0538861	1	0.265686
527	Gstm5	-0.273459	-1.17691	1.21931	0.231056	1	0.359944
528	Gstm7	-0.309938	-0.800905	1.46248	-0.351635	1	0.520363
529	Gucy2g	-0.85425	-0.601612	1.3793	0.0765661	1	0.541894
530	Gvin-ps3	0.629784	-1.4802	0.58454	0.265878	1	0.165529
531	Gvin-ps6	-0.352855	-0.637737	1.48982	-0.499226	1	0.462773
532	Gzmd	-0.97672	0.0327092	1.36626	-0.422245	1	0.27559
533	Gzme	-0.758043	-0.39577	1.4722	-0.318384	1	0.477073
534	H2bc8	-0.106538	-0.637139	1.44566	-0.701981	1	0.343091
535	H4c14	-0.685883	-0.508958	1.47966	-0.284822	1	0.563644
536	Hagh	0.180525	-1.42918	0.893842	0.354815	1	0.221276
537	Hapln4	-0.948822	0.312925	1.26654	-0.630638	1	0.213644
538	Has1	-0.461064	-0.930888	1.38594	0.00601142	1	0.63713
539	Hbegf	0.426405	-1.40248	0.920969	0.0551087	1	0.21596
540	Hectd2	0.221251	-1.12549	1.25071	-0.346469	1	0.295557
541	Herpud1	-0.670026	-0.668598	1.44651	-0.10789	1	0.760451
542	Hhip	-0.985624	-0.568716	1.27573	0.278611	1	0.330038
543	Hid1	-0.02089	-0.324825	1.3633	-1.01758	1	0.247762
544	Hivep3	-0.680946	-0.385094	1.48691	-0.420865	1	0.451889
545	Hoga1	0.4335	-1.36995	0.966648	-0.0302008	1	0.222302
546	Hopx	-0.667283	-0.501993	1.4844	-0.315122	1	0.548564
547	Hoxb5	-0.962782	0.185329	1.32052	-0.543069	1	0.239054
548	Hoxb5os	-0.93878	0.0456952	1.37331	-0.480227	1	0.274288
549	Hoxb6	-0.900066	0.011598	1.39161	-0.503147	1	0.285162
550	Hoxb8	-0.879053	-0.0678843	1.41536	-0.468422	1	0.311003
551	Hoxb9	-0.869493	-0.207496	1.43877	-0.361776	1	0.367296
552	Hs3st3b1	-0.917336	-0.540214	1.36298	0.0945665	1	0.46513
553	Hs3st5	-0.073991	-0.856085	1.42137	-0.491289	1	0.386859
554	Hsf2bp	-0.879973	-0.633332	1.33953	0.173775	1	0.46608
555	Hspa12a	-0.243172	-0.623543	1.47654	-0.609826	1	0.395624
556	Hspb7	-1.14716	-0.216188	1.27662	0.08673	1	0.27269
557	Iars1	-0.240688	-1.20326	1.19723	0.246719	1	0.341838
558	Igdcc4	-0.964451	0.269104	1.2846	-0.589253	1	0.221639
559	Igfbp2	-0.733246	-0.0478119	1.42857	-0.647507	1	0.297084
560	Igsf10	-0.883395	0.0979719	1.36779	-0.58237	1	0.261291
561	Il13ra2	-0.826786	-0.630157	1.38345	0.0734956	1	0.576552
562	Il1r1	-0.54369	-0.833903	1.41685	-0.0392574	1	0.766028
563	Il34	-0.948899	-0.623624	1.27323	0.299297	1	0.335019
564	Islr	-1.12911	0.0328827	1.29751	-0.201279	1	0.25039
565	Islr2	-0.703597	-0.455218	1.48116	-0.322341	1	0.516021
566	Ism1	-0.916808	-0.572724	1.34564	0.143894	1	0.448855
567	Itga1	-1.02455	-0.371145	1.34537	0.0503257	1	0.365752
568	Itga10	-0.719897	-0.70256	1.40997	0.012491	1	0.735043
569	Itga11	-1.01582	-0.447664	1.322	0.14149	1	0.363336
570	Itga8	-0.316067	-0.963238	1.39925	-0.11994	1	0.548042
571	Itgb8	-0.476506	-0.925503	1.38422	0.0177863	1	0.644425
572	Itih2	-0.973095	0.360517	1.23782	-0.625239	1	0.204525
573	Itih5	-0.614684	-0.824991	1.3926	0.0470745	1	0.741709
574	Itm2a	-0.542436	-0.989526	1.29188	0.240078	1	0.459434
575	Jph4	-0.654059	-0.045277	1.42801	-0.728669	1	0.287987
576	Kantr	-0.259793	-1.22774	1.143	0.34453	1	0.306164
577	Kcnab2	-0.838878	-0.75743	1.2717	0.324611	1	0.357527
578	Kcnab3	0.0825328	-1.19328	1.24545	-0.134702	1	0.325586
579	Kcnab3os	0.0806597	-1.15081	1.27552	-0.205376	1	0.334042
580	Kcnf1	-1.00936	-0.00631373	1.3638	-0.348132	1	0.282844
581	Kcnj2	-0.644191	-0.446779	1.49161	-0.400639	1	0.487406
582	Kcnk2	-0.4852	-0.935194	1.37399	0.0464066	1	0.627368
583	Kcnn1	0.731591	-1.22524	0.895559	-0.401909	1	0.183738
584	Kdm7a	-0.377129	-1.0373	1.33231	0.0821234	1	0.501906
585	Khk	-1.05342	-0.406677	1.30406	0.156031	1	0.331919
586	Kif19a	-0.627316	-0.81659	1.39174	0.0521686	1	0.740388
587	Kif21b	0.036773	-1.33058	1.08919	0.204611	1	0.277068
588	Kif5c	-0.536078	0.558104	1.08464	-1.10666	1	0.162998
589	Kifc2	0.297289	-1.12745	1.22003	-0.389863	1	0.275243
590	Kirrel3	-0.915236	-0.220314	1.42482	-0.289275	1	0.369361
591	Klf15	-0.0276625	-0.498354	1.40593	-0.879912	1	0.284278
592	Klhl24	-0.291381	-1.12496	1.27675	0.139591	1	0.413779
593	Kprp	-0.4472	-0.820402	1.4473	-0.179693	1	0.673431
594	Krt20	0.21378	-1.36484	1.0387	0.112359	1	0.252365
595	Krt40	0.0269744	-1.21969	1.22895	-0.0362295	1	0.330277
596	Krt83	-0.630973	-0.821849	1.38637	0.0664537	1	0.722875
597	Kyat1	0.0765665	-1.40125	0.93914	0.385546	1	0.232544
598	L3hypdh	-0.292314	-0.953969	1.40669	-0.160403	1	0.534928
599	Lancl1	-0.883294	-0.702998	1.27658	0.309708	1	0.355285
600	Ldb2	-0.758539	-0.839112	1.27014	0.327515	1	0.376369
601	Lef1	-0.888245	0.00784153	1.39503	-0.51463	1	0.286417
602	Lemd2	-0.598413	-0.965412	1.27542	0.288401	1	0.423571
603	Lexis1	-0.712235	-0.84849	1.30708	0.253649	1	0.471077
604	Lgsn	-0.453025	-0.621839	1.4941	-0.419234	1	0.522173
605	Lingo3	0.384414	-0.54746	1.20829	-1.04525	1	0.206837
606	Lmcd1	-0.841599	-0.512477	1.4228	-0.0687234	1	0.551034
607	Lrfn3	-1.01349	-0.472246	1.31125	0.174486	1	0.356806
608	Ltbp3	-0.313903	-1.1825	1.18611	0.310294	1	0.334104
609	Lyrm9	0.748075	-1.02147	0.9612	-0.687802	1	0.179138
610	Lzts1	-1.03894	-0.497055	1.26493	0.271069	1	0.306145
611	Maf	-0.806503	-0.313667	1.46113	-0.340964	1	0.424133
612	Map3k13	0.307521	-1.05931	1.24212	-0.490333	1	0.272149
613	Mapk8ip3	-0.755069	-0.75182	1.3573	0.149589	1	0.586898
614	Mas1	-0.23965	-0.658531	1.47514	-0.576956	1	0.408222
615	Mcpt4	-0.848288	-0.478982	1.42854	-0.101269	1	0.528406
616	Mcpt8	-0.835322	-0.639202	1.3723	0.102224	1	0.553234
617	Mef2b	0.241369	-0.903163	1.30738	-0.645589	1	0.279512
618	Megf10	-1.13218	-0.0357147	1.30329	-0.135394	1	0.261625
619	Meox2	-0.526542	-0.354292	1.49144	-0.610606	1	0.384309
620	Mertk	-1.046	0.267149	1.26441	-0.485557	1	0.217871
621	Mib2	-0.468349	-0.998911	1.32794	0.139324	1	0.521822
622	Mir103-2	-0.43505	-0.46828	1.49652	-0.593189	1	0.409992
623	Mir133a-2	-0.555172	-0.631086	1.48473	-0.298473	1	0.61947
624	Mir155hg	-0.183918	-0.723703	1.46142	-0.553796	1	0.404548
625	Mir181a-1hg	-0.656088	-0.916089	1.28331	0.288867	1	0.429653
626	Mir186	-0.792047	-0.690906	1.37224	0.11071	1	0.59428
627	Mir199b	-0.578247	-0.578247	1.48998	-0.333487	1	0.578065
628	Mir5125	-0.370162	-1.0591	1.31458	0.114682	1	0.474545
629	Mir7664	-0.125124	-1.16567	1.27487	0.0159295	1	0.380783
630	Mir99ahg	-1.08261	-0.180506	1.33783	-0.0747193	1	0.306631
631	Mitf	-0.157674	-1.17501	1.26068	0.0719999	1	0.377953
632	Mmp10	-0.632666	-0.810442	1.39298	0.050124	1	0.744564
633	Mmp13	-0.65986	-0.707145	1.43523	-0.0682218	1	0.797034
634	Mmp1b	-0.53194	-0.990127	1.29878	0.223287	1	0.472785
635	Mmp3	-0.673402	-0.34879	1.4864	-0.464209	1	0.425087
636	Mog	-0.720742	-0.464171	1.4765	-0.291587	1	0.529122
637	Mr1	-1.14906	-0.308047	1.24002	0.217081	1	0.260567
638	Mrpl38	-0.139448	-1.25849	1.15702	0.240917	1	0.31357
639	Mthfd2	0.506922	-0.870059	1.16139	-0.798251	1	0.215188
640	Mtss2	-0.834517	-0.49198	1.43193	-0.105432	1	0.543885
641	Mtus2	-0.424777	-0.467224	1.49563	-0.603627	1	0.405066
642	Myct1	-0.816643	-0.316087	1.45845	-0.325723	1	0.425916
643	Mylk	-0.906455	-0.194933	1.42643	-0.325038	1	0.35932
644	Myom1	-0.0351725	-1.1047	1.32118	-0.181308	1	0.37898
645	Naaladl2	-0.979441	-0.575999	1.27733	0.278108	1	0.333504
646	Nab2	-0.977315	-0.0877861	1.38985	-0.32475	1	0.311185
647	Ncald	-1.11429	-0.0313009	1.31482	-0.169227	1	0.266555
648	Nckap5	-1.02868	-0.109705	1.36976	-0.23138	1	0.308271
649	Ndrg2	-0.113183	-1.03222	1.36823	-0.222826	1	0.421986
650	Ndst3	0.644413	-1.26302	0.941035	-0.322424	1	0.197755
651	Ndufa6	-0.430526	-1.12286	1.19342	0.359969	1	0.333112
652	Neat1	0.0409917	-0.649119	1.39769	-0.789567	1	0.297663
653	Negr1	-0.840233	-0.729446	1.29961	0.270073	1	0.411302
654	Nfat5	-0.469026	-1.00277	1.32385	0.147947	1	0.514058
655	Nid2	-1.11002	-0.185969	1.31638	-0.020392	1	0.293768
656	Npb	0.157526	-1.10279	1.28265	-0.337388	1	0.314909
657	Nppb	-0.530018	-0.327245	1.488	-0.630741	1	0.372116
658	Nrarp	-0.241985	-1.20148	1.19927	0.244198	1	0.343336
659	Nrp2	0.756258	-1.3991	0.684719	-0.0418776	1	0.167162
660	Nrtn	0.0734768	-1.25357	1.1929	-0.0128025	1	0.310147
661	Nsa2-ps1	-0.605234	-0.910787	1.33029	0.185735	1	0.547431
662	Ntrk3	-0.59447	-0.608213	1.48266	-0.27998	1	0.626396
663	Nucb2	0.202016	-1.40169	0.970534	0.229145	1	0.237175
664	Nxpe2	-0.608259	-0.893877	1.34386	0.158279	1	0.58537
665	Nyap1	0.115793	-1.29368	1.14539	0.0324945	1	0.289552
666	Ogt	-0.323081	-1.17886	1.18571	0.316237	1	0.333547
667	Omd	-0.883927	-0.339996	1.43479	-0.210864	1	0.433857
668	Or10h5	-0.426024	-0.739054	1.47518	-0.310098	1	0.593958
669	Or14q1-ps1	-0.320459	-0.885602	1.43541	-0.229353	1	0.558145
670	Or1o4	-0.615315	-0.886838	1.3455	0.156655	1	0.590419
671	Or2h2	-0.296318	-1.16491	1.22437	0.236851	1	0.365252
672	Or7d12-ps1	-0.537218	-1.03618	1.23388	0.339517	1	0.365357
673	Otub2	-0.132172	-0.93034	1.41232	-0.349803	1	0.430785
674	Ovgp1	-0.353766	-0.880158	1.43516	-0.201233	1	0.587763
675	P2ry14	0.340485	-1.28743	1.09726	-0.150314	1	0.252509
676	P3h2	-0.952994	-0.0307544	1.38825	-0.404501	1	0.295742
677	Pacrg	-0.927201	-0.566227	1.34023	0.153199	1	0.435279
678	Pan2	-0.108753	-1.27905	1.13504	0.252764	1	0.3015
679	Pappa2	-0.532581	-0.528556	1.49855	-0.437414	1	0.499792
680	Pax8	0.672657	-0.849002	1.0398	-0.863452	1	0.183743
681	Pax9	-0.947928	-0.120204	1.40485	-0.336719	1	0.325804
682	Pbp2	0.508518	-1.4875	0.646894	0.332087	1	0.176238
683	Pcca	0.0284562	-1.36936	1.00589	0.33501	1	0.250788
684	Pcdh20	-1.09452	0.111478	1.29973	-0.31669	1	0.242542
685	Pcdh9	-1.04572	0.178021	1.29939	-0.431697	1	0.235255
686	Pcdhb15	-0.93146	-0.585132	1.32397	0.19262	1	0.412531
687	Pcdhga2	-0.28663	-0.343823	1.4556	-0.825145	1	0.310803
688	Pcdhgc4	-0.540552	-0.576136	1.49439	-0.377705	1	0.547828
689	Pcdhgc5	-0.828593	-0.273068	1.45417	-0.352507	1	0.400992
690	Pck2	-0.0593351	-0.969902	1.38815	-0.358911	1	0.396664
691	Pcsk4	0.428117	-1.28101	1.06363	-0.210743	1	0.236535
692	Pdcd1lg2	-0.69299	-0.737356	1.40551	0.0248371	1	0.75506
693	Pde4a	-0.488989	0.529825	1.09299	-1.13382	1	0.164206
694	Pdp2	0.422898	-1.47702	0.731966	0.322159	1	0.189112
695	Pdxp	0.0763602	-1.39049	0.971096	0.343036	1	0.240604
696	Peli3	-0.855116	-0.391195	1.44141	-0.195103	1	0.470662
697	Penk	-0.890471	-0.44453	1.41528	-0.0802768	1	0.485468
698	Pgam2	-0.855319	-0.594804	1.38203	0.0680945	1	0.543101
699	Pgbd5	-0.994395	-0.24726	1.38868	-0.147023	1	0.360156
700	Pgf	-0.552194	-0.980561	1.29501	0.237741	1	0.465446
701	Phf1	-1.04784	-0.471984	1.27193	0.247899	1	0.310239
702	Phf10	0.0577336	-1.24116	1.2065	-0.0230749	1	0.317145
703	Phkg1	-0.104744	-0.347885	1.40223	-0.949603	1	0.269254
704	Phospho1	-0.921031	0.357994	1.24719	-0.684151	1	0.205802
705	Pim3	0.216316	-1.41788	0.933168	0.268391	1	0.228568
706	Pkd1l3	-0.786639	-0.747489	1.33526	0.198871	1	0.513246
707	Plcb1	-1.03309	-0.110841	1.36763	-0.223699	1	0.307507
708	Plce1	-0.789464	-0.740117	1.33888	0.190697	1	0.520457
709	Plekhh2	-0.73895	-0.647063	1.42606	-0.0400504	1	0.710333
710	Plppr2	-1.11576	-0.155046	1.31495	-0.0441411	1	0.286982
711	Plppr3	-0.148927	-1.13604	1.29886	-0.0138985	1	0.401314
712	Plppr4	-1.01235	0.0496281	1.35006	-0.387335	1	0.267832
713	Pogk	-0.327516	-1.07698	1.31321	0.0912903	1	0.46155
714	Polr3gl	-0.707776	-0.771066	1.37622	0.102623	1	0.668255
715	Ppil6	0.435628	-1.34614	0.995445	-0.0849284	1	0.226341
716	Ppp1r3c	-0.679191	-0.376102	1.48692	-0.431631	1	0.444988
717	Ppp1r3f	-0.371491	-0.827104	1.45357	-0.254979	1	0.590393
718	Ppp4r4	-0.607552	-0.727741	1.44539	-0.110096	1	0.798909
719	Prex2	-0.781544	-0.613702	1.41846	-0.0232117	1	0.651137
720	Prickle3	0.00319109	-1.04864	1.34548	-0.300028	1	0.370512
721	Prob1	-0.353437	-1.06122	1.31899	0.0956687	1	0.476002
722	Prokr1	-0.827706	-0.612226	1.39204	0.0478874	1	0.583348
723	Prpf40b	-0.50938	-0.901202	1.38848	0.0221013	1	0.676768
724	Prss12	-0.586383	-0.957497	1.29519	0.248695	1	0.464376
725	Prtg	-0.760249	-0.540522	1.45159	-0.150818	1	0.610575
726	Prxl2a	0.554565	-1.43044	0.800364	0.0755164	1	0.191842
727	Psg19	-0.223963	-1.02897	1.37016	-0.117228	1	0.475102
728	Ptchd1	-0.360491	-0.930719	1.41052	-0.119312	1	0.589055
729	Ptchd4	-1.05316	-0.294827	1.3431	0.0048877	1	0.339768
730	Ptger4	-1.06196	-0.0853716	1.35044	-0.203107	1	0.293335
731	Ptprm	-0.832835	0.413835	1.22127	-0.802268	1	0.195606
732	Purg	-0.846268	-0.651933	1.35594	0.142259	1	0.517706
733	Pycr1	0.447248	-1.23803	1.08625	-0.295468	1	0.236416
734	Rab3a	-0.599136	-0.905487	1.33933	0.165293	1	0.572009
735	Ramp3	-0.149874	-1.03585	1.36797	-0.182248	1	0.438642
736	Ranbp3l	-0.887054	-0.113825	1.4222	-0.421325	1	0.32756
737	Rap1gap	-0.753552	-0.723435	1.37805	0.0989393	1	0.640846
738	Rapgef5	0.543291	-1.4071	0.85132	0.0124897	1	0.198593
739	Rapgefl1	-0.541805	-1.00888	1.26845	0.282235	1	0.417247
740	Rasgef1a	-0.0158385	0.0925276	1.184	-1.26069	1	0.182723
741	Rasip1	-0.723051	-0.56344	1.4594	-0.172905	1	0.636924
742	Rasl10a	-1.05619	-0.468554	1.26361	0.261137	1	0.300905
743	Rbm20	-0.645097	-0.221327	1.47233	-0.605903	1	0.350969
744	Rbpj	0.166281	-1.40733	0.953454	0.287591	1	0.234487
745	Rbpj-ps3	0.232613	-1.42027	0.928085	0.259574	1	0.226985
746	Rdh1	0.0110372	-0.637017	1.40802	-0.782036	1	0.303967
747	Rell2	0.216482	-1.30247	1.1205	-0.0345171	1	0.271845
748	Rflnb	-1.01154	-0.103802	1.37743	-0.262094	1	0.310368
749	Rftn2	-0.983153	-0.0116877	1.37447	-0.379626	1	0.287396
750	Rhbdl1	0.148463	-1.00415	1.32326	-0.467574	1	0.316404
751	Rhox5	0.585421	-0.865191	1.10673	-0.826963	1	0.200044
752	Rhpn1	0.618266	-0.92804	1.07915	-0.769372	1	0.19793
753	Riiad1	-0.837861	-0.714143	1.3162	0.235802	1	0.445881
754	Ripor2	0.523259	-0.957825	1.14312	-0.708554	1	0.21777
755	Rnf182	-0.869458	-0.702731	1.29321	0.278983	1	0.388957
756	Robo2	-0.804036	-0.682214	1.36908	0.117169	1	0.577307
757	Rorb	-0.842488	-0.633497	1.3703	0.105684	1	0.543422
758	Rps19-ps3	-0.56747	-0.986102	1.27618	0.277392	1	0.428567
759	Rpusd3	-0.437084	-1.11905	1.19395	0.362177	1	0.332902
760	Rtl5	0.352593	-1.4163	0.921743	0.141966	1	0.220538
761	Rubcnl	-0.730037	-0.306558	1.47637	-0.439775	1	0.411045
762	Rufy4	0.370681	-1.47044	0.768585	0.331175	1	0.195622
763	Ryr2	-0.856393	-0.676	1.32989	0.202503	1	0.463602
764	Ryr3	-0.718224	-0.512421	1.47099	-0.240346	1	0.577765
765	Sag	0.0789258	-0.973094	1.35458	-0.46041	1	0.33856
766	Sars1	0.179344	-0.978834	1.31902	-0.519528	1	0.304763
767	Sash1	0.219852	-1.42543	0.913516	0.292063	1	0.224415
768	Sbk3	0.232596	-1.05238	1.2766	-0.456823	1	0.2925
769	Sbsn	-0.0918805	-0.633044	1.44136	-0.716439	1	0.33663
770	Scg2	-0.650612	-0.729091	1.42922	-0.0495193	1	0.809119
771	Sec31b	0.0082484	-1.20105	1.24679	-0.053989	1	0.340554
772	Selenbp2	0.168191	-0.914971	1.33664	-0.58986	1	0.302285
773	Sema4b	0.443584	-1.39069	0.932203	0.0148998	1	0.216427
774	Sema4g	-0.0559571	-1.16039	1.28294	-0.0665848	1	0.36959
775	Septin4	-0.757523	-0.740611	1.36366	0.134472	1	0.60197
776	Sftpb	-0.42477	-0.672789	1.48809	-0.390531	1	0.539813
777	Sh2d3c	-0.21034	-1.23415	1.16347	0.281014	1	0.319046
778	Sh3d19	-0.00114622	-1.34014	1.06083	0.280462	1	0.268715
779	Sh3rf3	-0.662592	-0.389837	1.48933	-0.436904	1	0.449862
780	Sh3tc2	0.6098	-0.787899	1.08692	-0.908823	1	0.190331
781	Shbg	-0.700037	-0.862588	1.30332	0.259302	1	0.465154
782	Shisa6	-0.352525	-0.713998	1.48121	-0.414683	1	0.508385
783	Six3	-0.696299	-0.71916	1.4135	0.00196115	1	0.764431
784	Slc12a2	0.37764	-1.16261	1.16632	-0.381355	1	0.254967
785	Slc16a10	0.302244	-0.818752	1.28414	-0.767637	1	0.254664
786	Slc17a9	0.230261	-1.35235	1.0553	0.0667908	1	0.25509
787	Slc18a2	-0.581819	-0.945206	1.31222	0.2148	1	0.502284
788	Slc1a3	-0.642063	-0.370359	1.49061	-0.478189	1	0.430213
789	Slc1a4	-0.423385	-0.620884	1.49425	-0.449976	1	0.499499
790	Slc25a2	-0.454052	-0.584275	1.49727	-0.458946	1	0.493784
791	Slc25a23	0.300766	-1.20381	1.177	-0.273953	1	0.270635
792	Slc25a37	-0.130447	-1.08043	1.34115	-0.130272	1	0.41949
793	Slc25a42	-0.463916	-1.03245	1.29557	0.200802	1	0.462372
794	Slc26a11	0.652248	-1.18781	0.982016	-0.446451	1	0.198523
795	Slc26a8	0.191074	-0.804902	1.33823	-0.724404	1	0.281544
796	Slc2a5	-1.11539	-0.33098	1.27108	0.175286	1	0.286972
797	Slc2a6	-1.02775	0.214126	1.29194	-0.478314	1	0.229435
798	Slc5a3	-0.917224	-0.624138	1.30978	0.231583	1	0.399176
799	Slc5a7	-0.907703	0.0922268	1.36562	-0.550142	1	0.262656
800	Slc6a15	-0.0341328	-0.893168	1.4047	-0.477397	1	0.375239
801	Slc6a9	0.353671	-1.0334	1.22755	-0.547819	1	0.259493
802	Slc7a11	-0.423162	-0.255664	1.46306	-0.784234	1	0.315919
803	Slit2	-1.05898	-0.453652	1.27049	0.242143	1	0.305887
804	Slit3	-0.770963	-0.601783	1.42842	-0.0556694	1	0.657103
805	Slitrk2	-0.593169	-0.513179	1.49466	-0.388313	1	0.521682
806	Slx1b	0.723672	-1.15853	0.938385	-0.503526	1	0.185867
807	Smarca1	-0.808404	-0.498561	1.4421	-0.135137	1	0.560343
808	Smim38	-0.198767	-0.854783	1.44189	-0.388336	1	0.456612
809	Smoc1	-1.00803	-0.356157	1.36272	0.00146563	1	0.378535
810	Smyd3	0.342362	-1.37201	0.999737	0.029914	1	0.235035
811	Snap25	0.301212	-0.907032	1.27837	-0.672553	1	0.264013
812	Snap91	0.466244	-0.983693	1.17554	-0.658087	1	0.231067
813	Snhg12	-0.349918	-0.853833	1.44568	-0.24193	1	0.57834
814	Sod3	-0.939005	-0.379981	1.40247	-0.0834813	1	0.430804
815	Sostdc1	-0.813896	-0.00577908	1.41024	-0.590564	1	0.289143
816	Sox11	-0.612475	-0.245251	1.47693	-0.619202	1	0.354996
817	Sox2ot	-0.90952	-0.66947	1.27836	0.30063	1	0.351826
818	Spag4	-0.48725	-1.06869	1.23075	0.325182	1	0.367681
819	Spata13	0.684628	-1.48402	0.46841	0.330986	1	0.153285
820	Spata2l	-0.778317	-0.64057	1.40847	0.0104188	1	0.657623
821	Spef1	0.173081	-1.11548	1.27173	-0.329329	1	0.309744
822	Spp1	-0.646151	-0.841218	1.36365	0.123721	1	0.646583
823	Spry4	0.33784	-0.891808	1.26113	-0.707166	1	0.253554
824	Sspo	-0.80149	-0.799201	1.26821	0.332486	1	0.360657
825	St8sia4	-0.727007	-0.778361	1.35789	0.147479	1	0.604115
826	St8sia6	-0.145858	-0.623381	1.45566	-0.686422	1	0.353867
827	Stac	-0.674646	-0.807698	1.37117	0.111169	1	0.666203
828	Stambp-ps1	0.0396475	-1.16201	1.27473	-0.152363	1	0.343772
829	Steap3	-1.06214	-0.458151	1.26329	0.257002	1	0.299166
830	Stpg1	0.81264	-1.08025	0.887751	-0.62014	1	0.169735
831	Swap70	-0.075787	-1.23388	1.20899	0.100673	1	0.336007
832	Sybu	-0.228031	0.520405	1.00152	-1.29389	1	0.149468
833	Syngap1	-0.952724	-0.479736	1.36284	0.0696226	1	0.432558
834	Syt1	-0.789175	-0.693387	1.37272	0.109845	1	0.597829
835	Syt10	-0.444933	-0.619923	1.4944	-0.429542	1	0.514528
836	Syt13	-0.872388	0.397209	1.22962	-0.754445	1	0.19893
837	Tagap1	0.089936	-1.34886	1.06538	0.193538	1	0.266784
838	Tbc1d16	0.804355	-0.961952	0.920001	-0.762403	1	0.167562
839	Tcea3	0.641364	-1.3347	0.879051	-0.185712	1	0.193282
840	Tcn2	-0.720652	-0.872538	1.27105	0.322142	1	0.388738
841	Tcp10b	-0.544581	-0.838782	1.41384	-0.0304776	1	0.761507
842	Tcp11l2	-0.820045	-0.55867	1.41908	-0.0403641	1	0.590553
843	Tent5a	0.451716	-1.11075	1.14958	-0.490546	1	0.238653
844	Tert	0.730996	-1.45205	0.581017	0.140038	1	0.160414
845	Tfap2b	-0.531386	-0.531386	1.49847	-0.4357	1	0.50142
846	Tgfbr3	-1.018	-0.374546	1.34965	0.0429054	1	0.371496
847	Tgif1	0.290537	-1.43178	0.898011	0.243234	1	0.21913
848	Tgm4	0.434605	-1.48526	0.688413	0.362239	1	0.183228
849	Thsd1	-1.13657	-0.137916	1.29944	-0.0249528	1	0.274665
850	Tmem151b	-0.492287	-0.0241233	1.40357	-0.887162	1	0.26144
851	Tmem163	-0.484153	-0.855547	1.42359	-0.0838874	1	0.715821
852	Tmem170b	0.206673	-1.43252	0.890268	0.335574	1	0.22007
853	Tmem212	-0.752621	-0.844466	1.27029	0.326792	1	0.378352
854	Tmem239	-0.714075	-0.744833	1.38942	0.0694873	1	0.701117
855	Tmem8b	-0.844181	-0.694098	1.32701	0.211271	1	0.464668
856	Tmt1b	-0.226584	-0.893616	1.43265	-0.31245	1	0.484917
857	Tnfaip8l3	-0.825935	-0.689692	1.34671	0.168919	1	0.515461
858	Tnfrsf18	-0.027344	-1.21969	1.22935	0.0176907	1	0.339261
859	Tnfsf13b	-0.377139	-0.761992	1.47187	-0.332744	1	0.560356
860	Tpt1	-0.568026	-1.01876	1.22958	0.357204	1	0.354069
861	Trabd2b	-0.910792	0.388347	1.23158	-0.709131	1	0.200561
862	Trbc1	-0.753393	-0.774243	1.34093	0.186708	1	0.544181
863	Trbj1-6	-0.687754	-0.598811	1.46206	-0.175495	1	0.674006
864	Trib2	-0.793435	-0.799928	1.27688	0.316487	1	0.380024
865	Trp63	-0.699373	-0.26006	1.47546	-0.516022	1	0.379611
866	Try5	-0.654382	-0.647448	1.45876	-0.156926	1	0.726889
867	Tslp	0.447953	-1.42115	0.877824	0.0953732	1	0.208238
868	Tubb4a	0.522414	-0.0833796	0.925855	-1.36489	1	0.143282
869	Txk	0.117596	-1.21802	1.21996	-0.119532	1	0.311677
870	Ubxn11	-0.324057	-0.854203	1.44679	-0.268534	1	0.553982
871	Unc5c	-0.995706	-0.466763	1.33177	0.130696	1	0.382192
872	Vamp1	0.0475949	-1.3577	1.03989	0.270218	1	0.260649
873	Vill	0.594175	-1.3958	0.835213	-0.0335919	1	0.193062
874	Vip	-0.832972	0.418973	1.21817	-0.804168	1	0.194759
875	Vldlr	-0.787396	-0.193422	1.45519	-0.474369	1	0.358422
876	Vps37d	-1.09843	-0.0810812	1.32842	-0.148902	1	0.281323
877	Wdr97	-0.0801426	-0.861041	1.42172	-0.480532	1	0.390894
878	Ypel2	-0.756587	-0.825111	1.28879	0.292913	1	0.415919
879	Ypel3	0.273926	-1.36642	1.02639	0.0661055	1	0.245401
880	Ypel4	-0.84403	-0.614647	1.3797	0.0789719	1	0.553416
881	Zan	-0.204675	-0.33247	1.43118	-0.894034	1	0.287758
882	Zfas1	-0.338223	-0.929593	1.41422	-0.146407	1	0.572733
883	Zfc3h1	-0.356622	-1.1661	1.18189	0.340831	1	0.329048
884	Zfhx2	-0.517323	-1.04064	1.24579	0.312172	1	0.384538
885	Zfhx2os	-0.661884	-0.905713	1.29021	0.277382	1	0.443373
886	Zfhx4	-1.09434	-0.38601	1.26824	0.212104	1	0.2933
887	Zfp219	-0.254705	-1.18516	1.21688	0.222982	1	0.357033
888	Zfp467	-0.512077	-0.757879	1.45869	-0.188734	1	0.716241
889	Zfp688	0.718169	-1.11556	0.960536	-0.563147	1	0.186558
890	Zfp697	-0.915353	-0.327703	1.4222	-0.179143	1	0.419149
891	Zfp704	-0.944365	-0.133919	1.40773	-0.329447	1	0.331149
892	Zfp781a	-0.639561	-0.656524	1.46045	-0.164367	1	0.730743
893	Zfp986	-0.271354	-0.841016	1.45072	-0.338347	1	0.504662
894	Zfr2	0.526961	-1.16719	1.08006	-0.43983	1	0.222775
895	Zic2	-0.845899	-0.378241	1.44637	-0.222234	1	0.464066
896	Zmat4	-0.640118	-0.409686	1.49221	-0.442404	1	0.45685
897	0610031O16Rik	-0.548751	1.47815	-0.262171	-0.667232	2	0.54905
898	1600014C10Rik	-1.0078	1.38335	-0.196961	-0.17858	2	0.475292
899	1700003E16Rik	-0.207148	1.44464	-0.390243	-0.847246	2	0.309182
900	1700012B09Rik	-0.671647	1.47504	-0.242928	-0.560468	2	0.641356
901	1700066M21Rik	-0.52417	1.46008	-0.746759	-0.189147	2	0.495194
902	1810034E14Rik	-0.308501	1.46014	-0.809994	-0.341647	2	0.35106
903	2200002D01Rik	-0.837644	1.4504	-0.247429	-0.365329	2	0.645353
904	2410018L13Rik	-0.371977	1.48819	-0.448621	-0.667588	2	0.464535
905	2410021H03Rik	-1.00784	1.04809	0.645062	-0.685314	2	0.2157
906	3830403N18Rik	-0.515714	1.49831	-0.547703	-0.434893	2	0.699494
907	4833412C05Rik	-0.408276	1.48501	-0.382824	-0.693908	2	0.479647
908	4921513I03Rik	-1.06868	1.34659	-0.0841612	-0.193744	2	0.414191
909	4930405A21Rik	-0.196055	1.39041	-0.200271	-0.994086	2	0.279998
910	4930478M13Rik	-0.51351	1.415	-0.85555	-0.0459413	2	0.389802
911	4930486F22Rik	-0.468635	1.49733	-0.582391	-0.446308	2	0.619775
912	4930543E12Rik	-0.237468	1.46811	-0.490803	-0.739842	2	0.336879
913	4930579G24Rik	-0.641494	1.47339	-0.605111	-0.22679	2	0.661956
914	4933404O12Rik	-1.10462	1.31358	0.0229934	-0.23195	2	0.371537
915	4933425D22Rik	-0.27252	1.46899	-0.436911	-0.759555	2	0.361344
916	4933431G14Rik	-0.661657	1.28863	0.280274	-0.907245	2	0.294517
917	6230426M11Rik	-0.59948	1.49221	-0.358449	-0.534279	2	0.724718
918	6530402F18Rik	-0.532972	1.49918	-0.511625	-0.454581	2	0.73455
919	9030622O22Rik	-1.02608	1.37154	-0.116322	-0.229132	2	0.45035
920	9630013D21Rik	-0.760395	1.42321	-0.628575	-0.0342379	2	0.507258
921	A330041J22Rik	-0.46217	1.49607	-0.599752	-0.434144	2	0.603433
922	A430110L20Rik	-0.47942	0.804571	0.854764	-1.17992	2	0.165051
923	A4galt	-0.872258	1.43065	-0.1441	-0.414293	2	0.556038
924	A930028N01Rik	-1.33252	1.09354	0.11683	0.122154	2	0.232031
925	Abat	-0.351051	1.05396	0.520012	-1.22292	2	0.199107
926	Abcc12	-0.664327	1.46336	-0.178155	-0.620882	2	0.560843
927	Abcc5	-0.873779	1.42376	-0.104459	-0.445527	2	0.527841
928	Abhd15	-0.55401	1.49663	-0.404525	-0.538091	2	0.708565
929	Acap3	-0.997526	1.38677	-0.249616	-0.139629	2	0.483331
930	Acta2	-0.556433	1.49534	-0.551808	-0.3871	2	0.7458
931	Actg2	-0.604881	1.48547	-0.581351	-0.299235	2	0.722037
932	Actr3b	-0.612225	1.40873	0.00389689	-0.800402	2	0.395765
933	Acyp2	-0.665146	1.42592	-0.723139	-0.0376304	2	0.472707
934	Adam19	-0.55894	1.39572	-0.85967	0.0228914	2	0.378204
935	Adam23	-0.53034	1.49601	-0.567809	-0.397859	2	0.705597
936	Adamts2	-1.14502	1.0121	-0.506147	0.639069	2	0.212194
937	Adamtsl4	-1.10653	1.31928	-0.185301	-0.0274536	2	0.385037
938	Adamtsl5	-0.258483	1.45	-0.349954	-0.841561	2	0.336652
939	Adgrg6	-0.92285	1.41694	-0.150715	-0.343378	2	0.533558
940	Adgrg7	-0.587337	1.48738	-0.312702	-0.587337	2	0.648056
941	Adh7	-1.07503	1.34386	-0.10121	-0.167622	2	0.411827
942	Adra2a	-0.445403	1.49644	-0.455052	-0.595988	2	0.567067
943	Ahi1	-1.19887	1.24608	-0.0903038	0.0430917	2	0.318297
944	Ahnak2	-1.29029	1.15061	0.042507	0.0971751	2	0.259062
945	Akap6	-0.580027	1.49275	-0.553148	-0.359575	2	0.761336
946	Akna	-1.07153	1.12917	0.507444	-0.565084	2	0.243211
947	Aldh3a1	-0.672083	1.48755	-0.446447	-0.369022	2	0.87293
948	Alpl	-0.795741	1.30306	0.26602	-0.773342	2	0.31838
949	Ang2	-0.979864	0.820182	-0.743086	0.902769	2	0.170365
950	Ankrd29	-1.0558	0.83855	-0.652469	0.869717	2	0.173356
951	Ankrd34a	-1.16903	1.19404	0.309452	-0.334462	2	0.276536
952	Ankrd35	-0.626482	1.48205	-0.277733	-0.577839	2	0.647774
953	Ankrd55	-0.386389	1.49206	-0.471583	-0.634089	2	0.490184
954	Ano3	-0.557433	1.49064	-0.592758	-0.340447	2	0.699553
955	Anpep	-0.564136	1.49572	-0.392846	-0.53874	2	0.712804
956	Antxr1	-0.931103	1.37107	0.0596995	-0.499662	2	0.417179
957	Anxa2	-0.628648	1.45648	-0.679263	-0.148568	2	0.55356
958	Anxa8	-0.896244	1.42359	-0.388368	-0.138977	2	0.566866
959	Ap1m1	-1.28402	1.07035	-0.195517	0.409187	2	0.227968
960	Ap2m1	-0.529155	1.49659	-0.561965	-0.40547	2	0.70875
961	Apc2	-0.661703	1.43037	-0.0520984	-0.71657	2	0.450818
962	Aplp1	-0.243532	1.47388	-0.539397	-0.690953	2	0.34229
963	Apob	-0.358869	0.996195	-1.23401	0.596683	2	0.187809
964	Arf2	-0.578054	1.4976	-0.471173	-0.448375	2	0.804157
965	Arhgap31	-1.03354	1.34048	-0.362988	0.0560503	2	0.407184
966	Arhgap33	-0.636114	1.48653	-0.534717	-0.315699	2	0.788442
967	Armcx2	-0.955198	1.38347	-0.0117719	-0.416499	2	0.448917
968	Armcx4	-0.192831	1.351	-0.0959052	-1.06227	2	0.263133
969	Arpin	-0.486781	1.21851	-1.0767	0.344966	2	0.248583
970	Arrdc3	-1.30615	1.12947	0.0518636	0.124819	2	0.248748
971	Asb4	-0.841402	1.03807	0.674683	-0.871352	2	0.210883
972	Atoh8	-0.854036	1.36012	0.129474	-0.635557	2	0.383094
973	Atp2b2	-0.362112	1.46714	-0.782561	-0.322463	2	0.401586
974	AU021092	-0.627167	1.48685	-0.544726	-0.314961	2	0.776029
975	AV039307	-0.429599	1.47137	-0.753115	-0.288659	2	0.462731
976	B3galnt1	-0.430352	1.4973	-0.576468	-0.490481	2	0.567656
977	B3galt1	-1.05573	1.34049	0.0124813	-0.297245	2	0.398851
978	B3gnt8	-0.349033	1.46617	-0.787195	-0.329937	2	0.390077
979	B3gnt9	-1.1096	1.30822	0.0378415	-0.236461	2	0.365623
980	B930094E09Rik	-0.460065	1.49629	-0.597447	-0.438774	2	0.601869
981	Baiap2l2	-0.691572	0.859747	0.856237	-1.02441	2	0.174715
982	BC028528	-0.700379	1.4111	0.00912265	-0.719846	2	0.424313
983	BC034090	-0.456356	1.49921	-0.534742	-0.508108	2	0.60952
984	BC039966	-0.737041	1.47399	-0.289212	-0.447741	2	0.730487
985	Bcor	-0.767093	1.44173	-0.107755	-0.566887	2	0.533425
986	Bdkrb1	-0.832172	1.41287	-0.557448	-0.0232487	2	0.506313
987	Bgn	-0.971961	1.25248	-0.613144	0.332625	2	0.312063
988	Bicc1	-0.745781	1.47438	-0.41228	-0.316315	2	0.798274
989	Bicd1	-1.1588	1.2361	0.212616	-0.289916	2	0.303161
990	Bmpr1b	-1.02664	1.35119	0.0215886	-0.346138	2	0.408618
991	Bok	-0.833609	1.38572	-0.61699	0.0648819	2	0.442572
992	Brd8dc	-0.398434	1.45459	-0.238517	-0.817638	2	0.400888
993	Btnl12	-0.529249	1.41514	-0.845977	-0.039915	2	0.395977
994	Bvht	-0.791026	1.314	-0.766921	0.243947	2	0.340204
995	C030034I22Rik	-0.176261	1.25028	0.106789	-1.18081	2	0.229418
996	C130083M11Rik	-0.246957	1.4494	-0.361095	-0.841347	2	0.330911
997	C1ql1	-1.12405	1.27673	0.141374	-0.294055	2	0.333485
998	C1qtnf2	-0.5	1.5	-0.5	-0.5	2	0.677065
999	C1qtnf3	-0.970227	1.39653	-0.306705	-0.119595	2	0.502894
1000	C4b	-0.909978	1.41653	-0.117074	-0.389474	2	0.522856
1001	C4bp	-0.313891	1.48188	-0.692165	-0.475824	2	0.395701
1002	Cachd1	-1.18203	1.25917	-0.123237	0.0461003	2	0.328577
1003	Cacna1g	-0.615804	0.892885	0.806222	-1.0833	2	0.179101
1004	Cacna1h	-0.497877	1.4454	-0.14661	-0.80091	2	0.422411
1005	Cacng7	-0.879307	1.27789	0.307856	-0.706436	2	0.309054
1006	Calhm2	-0.569865	1.45124	-0.741304	-0.140072	2	0.495694
1007	Calhm5	-0.566165	1.48868	-0.323845	-0.598672	2	0.634211
1008	Camk1d	-0.641135	1.47903	-0.260208	-0.577684	2	0.639058
1009	Cap2	-1.14911	1.19442	0.332229	-0.377542	2	0.27586
1010	Capn2	-0.373721	1.39176	-0.959093	-0.0589465	2	0.315025
1011	Car13	-1.04654	1.14545	-0.591585	0.492679	2	0.257463
1012	Carmn	-0.933052	1.03433	-0.776741	0.675466	2	0.216309
1013	Catip	-1.23388	1.03986	-0.337402	0.53142	2	0.219387
1014	Catsperg2	-0.412366	1.34078	-1.01252	0.0841112	2	0.291698
1015	Cavin1	-0.92128	1.27594	-0.657083	0.302421	2	0.324762
1016	Cavin3	-0.994622	0.871531	-0.726992	0.850083	2	0.179725
1017	Cbr2	-1.20795	1.22815	-0.137176	0.116968	2	0.30609
1018	Cbr3	-0.581059	1.4884	-0.320654	-0.586691	2	0.649884
1019	Ccdc184	-0.433961	1.49804	-0.558711	-0.505368	2	0.574949
1020	Ccdc8	-0.916654	1.42031	-0.340221	-0.163436	2	0.560817
1021	Ccdc80	-1.04115	1.35121	-0.300228	-0.00984042	2	0.424117
1022	Ccl9	-0.81307	1.26611	-0.78922	0.336182	2	0.306256
1023	Ccn3	-0.606817	1.48285	-0.281133	-0.594896	2	0.631499
1024	Ccn5	-1.29008	1.08566	-0.158709	0.363129	2	0.233205
1025	Ccr10	-0.936716	1.3138	-0.591899	0.214814	2	0.360885
1026	Cd1d1	-0.734632	1.10197	-0.9513	0.583966	2	0.228881
1027	Cd248	-0.801634	1.39428	-0.641114	0.0484722	2	0.450383
1028	Cd302	-0.777906	1.19303	0.457794	-0.872913	2	0.257254
1029	Cd80	-0.716587	1.43194	-0.657842	-0.0575069	2	0.513988
1030	Cdc42ep2	-0.747766	1.47321	-0.423332	-0.302117	2	0.788854
1031	Cdh11	-1.02189	1.00429	-0.679304	0.696905	2	0.209625
1032	Cdh17	-0.617357	1.48108	-0.270197	-0.593525	2	0.628944
1033	Cdh9	-1.03128	1.26066	0.28587	-0.515248	2	0.310609
1034	Cdhr1	-0.493057	1.49997	-0.508056	-0.498859	2	0.666892
1035	Cdkn2d	-0.489785	1.48848	-0.650724	-0.347975	2	0.592137
1036	Cdx2	-0.680944	1.47093	-0.220839	-0.569143	2	0.619817
1037	Cebpa	-0.328266	1.34485	0.0241082	-1.04069	2	0.283662
1038	Celf5	-0.296207	1.46144	-0.361735	-0.803496	2	0.365995
1039	Cend1	-0.457615	1.49933	-0.520859	-0.520859	2	0.610069
1040	Cerox1	-0.558513	1.42576	-0.0599979	-0.807253	2	0.407402
1041	Chl1	-0.669088	1.48341	-0.507777	-0.306547	2	0.806435
1042	Chpt1	-1.30955	1.12617	0.0929794	0.0903968	2	0.246669
1043	Chrd	-1.15256	1.28732	-0.0157137	-0.119048	2	0.349764
1044	Chrna1	-0.344459	1.49123	-0.569716	-0.577059	2	0.451312
1045	Chst12	-0.929388	1.41626	-0.166272	-0.320604	2	0.535941
1046	Chst15	-1.14378	1.29457	-0.122829	-0.0279575	2	0.359027
1047	Chst2	-1.21626	1.1469	0.3532	-0.283841	2	0.253511
1048	Ckb	-0.647088	1.49147	-0.409996	-0.434387	2	0.855017
1049	Clca3a1	-0.669179	1.44883	-0.116717	-0.662931	2	0.504914
1050	Clca3a2	-0.395024	1.45789	-0.254223	-0.808639	2	0.40527
1051	Clca3b	-0.576692	1.46025	-0.172762	-0.7108	2	0.494614
1052	Clca4a	-0.47758	1.49208	-0.382712	-0.631785	2	0.56804
1053	Clcf1	-1.27208	1.17266	0.0201824	0.0792348	2	0.270802
1054	Clgn	-0.993265	0.927461	-0.72574	0.791544	2	0.191095
1055	Clip3	-0.633167	1.48466	-0.298568	-0.552929	2	0.682818
1056	Cmah	-0.753328	1.47075	-0.436346	-0.281073	2	0.769138
1057	Cmc2	-0.537987	1.49886	-0.514634	-0.446243	2	0.742261
1058	Cmtm3	-0.895235	1.39064	-0.514128	0.0187243	2	0.470182
1059	Cmya5	-0.938498	1.17545	0.477125	-0.714073	2	0.257782
1060	Cnih2	-0.328064	1.40065	-0.114777	-0.957806	2	0.318318
1061	Cnn1	-0.565613	1.49724	-0.512588	-0.419043	2	0.783082
1062	Cnn2	-0.606175	1.34771	-0.891005	0.14947	2	0.337932
1063	Cnrip1	-0.933544	1.25894	-0.657984	0.332584	2	0.313301
1064	Cobll1	-1.18588	1.26117	-0.0502295	-0.0250585	2	0.329112
1065	Coch	-0.447648	1.49816	-0.484513	-0.566003	2	0.583772
1066	Col1a1	-0.814799	1.45318	-0.420696	-0.217685	2	0.67415
1067	Col1a2	-1.17504	1.25423	-0.186279	0.10709	2	0.325082
1068	Col2a1	-0.772635	1.28121	0.307947	-0.816521	2	0.30103
1069	Col3a1	-0.755437	1.38092	-0.716937	0.0914491	2	0.412873
1070	Col4a1	-1.28122	1.11715	-0.138173	0.302246	2	0.24591
1071	Col5a2	-1.13737	1.09547	-0.481765	0.523667	2	0.239205
1072	Col6a3	-0.8852	1.29456	-0.682568	0.273211	2	0.335952
1073	Cped1	-0.619031	1.49442	-0.451121	-0.424267	2	0.85553
1074	Cplx2	-1.15893	1.12616	0.456893	-0.424123	2	0.243502
1075	Cplx3	-0.482111	1.46877	-0.244819	-0.741845	2	0.4715
1076	Cpne2	-0.655944	1.44966	-0.120057	-0.673657	2	0.500867
1077	Cpt1a	-0.361568	1.4842	-0.695949	-0.426687	2	0.44386
1078	Cpt1c	-1.01067	1.38141	-0.212946	-0.157798	2	0.472549
1079	Cpxm2	-0.49188	1.49364	-0.613391	-0.388372	2	0.628226
1080	Crb2	-0.75384	1.42203	-0.0288875	-0.639306	2	0.465698
1081	Creg1	-0.656455	1.45465	-0.139787	-0.658413	2	0.518594
1082	Crip2	-0.331837	1.4869	-0.500307	-0.654756	2	0.430004
1083	Crlf1	-0.624831	1.33342	0.184463	-0.893054	2	0.319641
1084	Crppa	-0.749437	1.45249	-0.553364	-0.149688	2	0.622176
1085	Crtap	-1.28071	1.1629	0.0746104	0.0432042	2	0.264871
1086	Csrp1	-0.564003	1.49411	-0.557233	-0.372871	2	0.746636
1087	Cthrc1	-0.642537	1.48229	-0.556597	-0.283152	2	0.746433
1088	Ctsk	-0.960128	1.4007	-0.318134	-0.122436	2	0.511774
1089	Cxcl15	-0.81807	1.42517	-0.0633962	-0.543709	2	0.502364
1090	Cyba	-0.431326	0.927883	-1.20476	0.708201	2	0.180013
1091	Cyp1a1	-0.493458	1.49437	-0.394489	-0.60642	2	0.600474
1092	Cyp26b1	-1.07605	0.957782	0.736547	-0.618281	2	0.192884
1093	Cyp4b1	-0.783292	1.46583	-0.390523	-0.29202	2	0.745941
1094	Cys1	-0.554793	1.49853	-0.49725	-0.446488	2	0.770269
1095	D130043K22Rik	-0.478715	1.19697	0.375768	-1.09402	2	0.240302
1096	Dact3	-1.14799	1.21646	-0.350477	0.282005	2	0.297944
1097	Dbil5	-0.570057	1.47534	-0.66318	-0.2421	2	0.599914
1098	Dcn	-0.597902	1.48239	-0.278103	-0.606382	2	0.61818
1099	Ddr2	-0.942484	1.40779	-0.128773	-0.336537	2	0.511407
1100	Def6	-1.03622	1.36364	-0.0826661	-0.244756	2	0.436052
1101	Defb42	-1.27471	1.16834	0.00606959	0.100297	2	0.268689
1102	Degs1	-0.34274	1.49036	-0.611578	-0.536039	2	0.446289
1103	Degs1l	-0.800354	1.37636	-0.674773	0.0987693	2	0.417097
1104	Dek	-0.399163	1.39367	-0.9466	-0.0479088	2	0.325054
1105	Dio2	-1.17688	1.23643	-0.235242	0.175696	2	0.311993
1106	Diras2	-1.00628	1.33882	-0.430531	0.0979906	2	0.401136
1107	Dkk3	-0.985553	1.01091	-0.722054	0.696697	2	0.21093
1108	Dleu2	-0.489049	1.38077	0.0320136	-0.923734	2	0.336059
1109	Dlk1	-0.72125	1.40909	0.0150365	-0.702877	2	0.426834
1110	Dlk2	-0.913504	1.42158	-0.165887	-0.342191	2	0.546789
1111	Dlx2	-0.612773	1.42883	-0.0544997	-0.76156	2	0.430349
1112	Dmpk	-0.966413	1.27075	-0.602135	0.297801	2	0.325156
1113	Dnai2	-1.14542	1.18398	-0.397074	0.358516	2	0.278843
1114	Dnajb3	-1.07552	1.27638	-0.411832	0.210967	2	0.339254
1115	Dnm3os	-0.817134	1.28235	-0.770961	0.305741	2	0.318034
1116	Dock3	-0.384137	1.49006	-0.451389	-0.654532	2	0.48042
1117	Dok5	-0.690877	1.3786	-0.782989	0.0952636	2	0.392372
1118	Dok6	-0.728771	1.4695	-0.502907	-0.237819	2	0.729322
1119	Dpf1	-0.84677	1.44912	-0.329655	-0.272694	2	0.660999
1120	Dpysl2	-0.855988	1.4466	-0.284533	-0.306076	2	0.644471
1121	Dzip1	-1.20888	1.17623	0.294307	-0.261663	2	0.268209
1122	E130311K13Rik	-0.810397	1.37893	-0.65857	0.0900411	2	0.423972
1123	Ece1	-1.1565	1.17284	0.370518	-0.386861	2	0.264651
1124	Ecm1	-1.33561	1.06814	-0.00672604	0.274187	2	0.223781
1125	Eda2r	-0.663825	1.48449	-0.507449	-0.313221	2	0.812329
1126	Edaradd	-1.13686	1.13373	-0.457898	0.461025	2	0.254489
1127	Edn2	-0.456752	1.49592	-0.436902	-0.602264	2	0.57445
1128	Eef1a2	-0.609913	1.48601	-0.572252	-0.303841	2	0.73588
1129	Efs	-0.285511	1.48275	-0.63902	-0.558215	2	0.376539
1130	Ehd2	-0.682557	1.47638	-0.537191	-0.256629	2	0.740481
1131	Ehd3	-0.688104	1.47605	-0.530654	-0.25729	2	0.744714
1132	Eif5a2	-1.08982	1.33347	-0.0745199	-0.169127	2	0.39807
1133	Elfn1	-0.623803	1.494	-0.445305	-0.424893	2	0.858522
1134	Eln	-0.528468	1.49329	-0.595014	-0.36981	2	0.678538
1135	Elp4	-1.13248	1.02027	-0.522788	0.635006	2	0.214577
1136	Emilin1	-0.806951	1.34687	-0.710994	0.171078	2	0.37708
1137	Emilin2	-1.14005	1.18013	0.371611	-0.411694	2	0.267807
1138	En1	-0.806331	1.25316	-0.806331	0.359497	2	0.297364
1139	Eng	-1.0629	1.03826	-0.616942	0.641582	2	0.219558
1140	Eno3	-1.22482	1.11478	-0.299246	0.409287	2	0.246561
1141	Epb41l3	-1.06554	1.16694	0.448172	-0.549569	2	0.258868
1142	Ephx1	-1.10752	1.25324	0.23711	-0.382838	2	0.311701
1143	Esam	-0.479403	1.49896	-0.55192	-0.467635	2	0.644523
1144	Esx1	-0.893711	1.36074	0.113347	-0.580372	2	0.392122
1145	Esyt1	-0.819077	1.45779	-0.31875	-0.319959	2	0.696439
1146	Etfb	-0.316773	1.43808	-0.879181	-0.242124	2	0.330639
1147	F8	-0.427834	1.45133	-0.817385	-0.206111	2	0.412467
1148	Fabp3	-0.393644	1.48911	-0.430356	-0.665114	2	0.484139
1149	Fam131b	-1.18386	1.23465	-0.216219	0.165421	2	0.310797
1150	Fam161a	-1.10099	1.32726	-0.0960241	-0.130248	2	0.392041
1151	Fam161b	-0.561995	1.44905	-0.134503	-0.752549	2	0.455816
1152	Fam171b	-0.50381	1.48872	-0.342661	-0.642246	2	0.570745
1153	Fam20c	-0.717064	1.46239	-0.559037	-0.186291	2	0.658199
1154	Fam228a	-1.32399	1.10597	0.10119	0.116831	2	0.237528
1155	Fam229b	-0.42002	1.49721	-0.508884	-0.568308	2	0.548642
1156	Fam237b	-1.10139	0.978049	-0.579714	0.703056	2	0.203178
1157	Fam43b	-0.5	1.5	-0.5	-0.5	2	0.677065
1158	Fas	-0.747379	1.47461	-0.328109	-0.399121	2	0.770586
1159	Fat2	-0.515661	1.49821	-0.549394	-0.433156	2	0.698705
1160	Fbln1	-1.22786	1.06034	0.504477	-0.336952	2	0.219183
1161	Fbln5	-0.949383	1.16005	0.499131	-0.709801	2	0.251856
1162	Fbln7	-0.392064	1.48967	-0.660156	-0.437451	2	0.491749
1163	Fbn1	-1.17809	1.19752	-0.307934	0.288507	2	0.287014
1164	Fbxl16	-0.282913	1.46141	-0.377326	-0.801169	2	0.359248
1165	Fbxl7	-0.327199	1.48625	-0.657953	-0.501098	2	0.419184
1166	Fgf1	-0.422262	1.2695	0.228743	-1.07598	2	0.261313
1167	Fgf18	-0.427521	1.43125	-0.137858	-0.865874	2	0.375843
1168	Fgf7	-0.827295	1.45491	-0.34436	-0.283256	2	0.687577
1169	Fgfr3	-0.58839	1.48906	-0.326061	-0.57461	2	0.666253
1170	Fhl4	-1.24699	1.02275	-0.320224	0.544463	2	0.213759
1171	Fibcd1	-1.16123	1.19141	-0.355416	0.325233	2	0.283257
1172	Fibin	-0.857928	0.885013	-0.873875	0.84679	2	0.18158
1173	Fign	-1.30862	1.05758	-0.136706	0.38774	2	0.222309
1174	Fitm2	-1.17871	1.18841	0.310007	-0.319704	2	0.273761
1175	Fkbp10	-0.714204	1.40131	-0.724467	0.0373623	2	0.436686
1176	Flnc	-1.08165	1.27838	-0.395371	0.198637	2	0.341488
1177	Fndc1	-0.5633	1.29804	-0.970642	0.235906	2	0.294214
1178	Foxc2	-1.22519	1.16421	0.296648	-0.235667	2	0.262337
1179	Foxd2	-0.718287	1.47936	-0.326036	-0.435037	2	0.77723
1180	Foxd2os	-0.644347	1.49183	-0.431787	-0.415701	2	0.870142
1181	Frzb	-0.597563	1.37685	-0.860584	0.0813016	2	0.365787
1182	Fscn1	-0.552048	1.49508	-0.559026	-0.384008	2	0.734971
1183	Fstl5	-0.700942	1.46904	-0.217301	-0.550799	2	0.626963
1184	Fth1	-1.25957	1.14223	0.284403	-0.167065	2	0.252139
1185	Ftl1	-0.268333	1.48069	-0.62437	-0.587984	2	0.36035
1186	Fxyd5	-1.22612	1.21913	0.0753776	-0.0683892	2	0.297015
1187	Fzd7	-1.12276	1.30543	0.00501672	-0.187685	2	0.365081
1188	Gadd45g	-0.804227	1.40251	-0.621016	0.0227317	2	0.469296
1189	Galnt17	-0.495948	1.49053	-0.359909	-0.634676	2	0.575122
1190	Galnt18	-0.495035	1.49925	-0.463723	-0.540497	2	0.653072
1191	Galnt9	-0.446664	1.49237	-0.407582	-0.638124	2	0.542012
1192	Garem2	-0.446885	1.49855	-0.554636	-0.497025	2	0.594629
1193	Gas6	-0.696274	1.31908	0.227707	-0.850515	2	0.318376
1194	Gask1b	-1.08731	1.33138	-0.0342714	-0.209793	2	0.393315
1195	Gata2	-0.757542	1.47186	-0.308982	-0.405334	2	0.747052
1196	Gata4	-0.453261	1.49358	-0.626527	-0.413796	2	0.577813
1197	Gclm	-0.538343	1.49754	-0.540956	-0.418241	2	0.733524
1198	Gda	-0.730773	1.43796	-0.625798	-0.0813874	2	0.542456
1199	Gdf9	-0.311362	1.47313	-0.751323	-0.410443	2	0.37433
1200	Gem	-0.862748	1.26262	0.339283	-0.739153	2	0.297598
1201	Gfpt2	-0.555469	1.49501	-0.383081	-0.55646	2	0.687376
1202	Ggt7	-0.730299	1.46759	-0.511906	-0.225383	2	0.713216
1203	Gipc3	-0.634186	1.49293	-0.440087	-0.418661	2	0.86637
1204	Gja3	-0.739316	1.36015	0.142739	-0.763569	2	0.361574
1205	Gldn	-0.772602	1.41499	-0.63308	-0.00931145	2	0.488979
1206	Gli1	-0.352646	1.48608	-0.455225	-0.678211	2	0.443924
1207	Glipr2	-0.743609	1.4602	-0.187811	-0.528775	2	0.608689
1208	Glis1	-0.368917	1.48626	-0.434792	-0.682553	2	0.456237
1209	Gm10134	-1.13496	1.15306	-0.446183	0.428085	2	0.26312
1210	Gm10419	-0.855815	1.40114	-0.55168	0.00635628	2	0.483163
1211	Gm10421	-0.629163	1.46474	-0.183692	-0.651883	2	0.542767
1212	Gm10432	-0.460485	1.49938	-0.510337	-0.528557	2	0.612705
1213	Gm10856	-0.445678	1.4618	-0.780328	-0.235795	2	0.447569
1214	Gm11496	-0.663955	1.42461	-0.726998	-0.033654	2	0.468888
1215	Gm11696	-0.355256	1.47408	-0.365784	-0.753043	2	0.417256
1216	Gm11772	-0.571428	1.40245	0.00950958	-0.840536	2	0.376865
1217	Gm12286	-0.489299	1.19317	-1.08991	0.386046	2	0.240368
1218	Gm12349	-0.770103	1.45893	-0.487973	-0.200855	2	0.681145
1219	Gm12404	-0.462148	1.46711	-0.248494	-0.756471	2	0.456488
1220	Gm12514	-0.54384	1.47124	-0.697842	-0.229561	2	0.554212
1221	Gm12648	-1.16192	1.22181	-0.308625	0.248733	2	0.30176
1222	Gm13091	-0.386548	1.48237	-0.710284	-0.385543	2	0.460805
1223	Gm13932	-0.901188	1.43092	-0.26137	-0.26836	2	0.589474
1224	Gm14127	-0.771022	1.00781	0.70678	-0.943564	2	0.202624
1225	Gm14150	-0.511105	1.07148	-1.12685	0.56648	2	0.20969
1226	Gm14827	-0.450678	1.49195	-0.640763	-0.400506	2	0.565833
1227	Gm15228	-0.45537	1.46777	-0.756994	-0.255411	2	0.471272
1228	Gm15398	-0.90761	1.41135	-0.0823801	-0.421361	2	0.503227
1229	Gm15404	-0.5	1.5	-0.5	-0.5	2	0.677065
1230	Gm15510	-0.808612	1.39932	0.0314427	-0.622148	2	0.434488
1231	Gm15892	-0.710044	1.4708	-0.527344	-0.233416	2	0.719718
1232	Gm15910	-0.81068	1.35134	0.160095	-0.700753	2	0.364382
1233	Gm16000	-1.25849	1.04109	-0.284174	0.501572	2	0.219105
1234	Gm16548	-1.08659	1.123	-0.546189	0.509778	2	0.24915
1235	Gm17494	-0.328942	1.47882	-0.722903	-0.426973	2	0.400925
1236	Gm17743	-0.458885	1.49547	-0.606969	-0.429619	2	0.595633
1237	Gm18180	-0.347839	1.49161	-0.569179	-0.574589	2	0.455564
1238	Gm18615	-0.5	1.5	-0.5	-0.5	2	0.677065
1239	Gm18890	-0.103854	1.15684	0.213969	-1.26695	2	0.202719
1240	Gm19619	-0.442348	1.4696	-0.271787	-0.755467	2	0.453019
1241	Gm19817	-0.706093	1.48221	-0.428631	-0.347491	2	0.848679
1242	Gm20658	-0.319687	1.48828	-0.584299	-0.584299	2	0.420866
1243	Gm22965	-0.382735	1.40366	-0.0849457	-0.935975	2	0.333777
1244	Gm25526	-0.934022	1.18323	0.465531	-0.714738	2	0.260945
1245	Gm26532	-1.00572	1.33218	0.120072	-0.446536	2	0.37603
1246	Gm26708	-0.596739	1.48317	-0.283142	-0.603285	2	0.622939
1247	Gm26737	-0.410083	1.47922	-0.724571	-0.344569	2	0.471405
1248	Gm27010	-0.592599	1.20186	0.409074	-1.01834	2	0.249541
1249	Gm27033	-0.408735	1.49398	-0.464897	-0.620347	2	0.517988
1250	Gm28187	-0.47435	1.00374	0.637356	-1.16674	2	0.194604
1251	Gm28818	-0.70123	1.48297	-0.432855	-0.348884	2	0.852729
1252	Gm29246	-0.853282	1.44645	-0.34004	-0.253126	2	0.650563
1253	Gm29585	-0.748197	1.46034	-0.520427	-0.191718	2	0.672164
1254	Gm29686	-0.956361	1.39485	-0.366924	-0.0715691	2	0.496377
1255	Gm2999	-1.27574	1.16908	0.0478167	0.0588415	2	0.268494
1256	Gm30786	-0.359133	1.44579	-0.234857	-0.851799	2	0.372384
1257	Gm31152	-1.32035	1.11065	0.0810595	0.12864	2	0.23984
1258	Gm31870	-0.715829	1.45535	-0.15054	-0.588977	2	0.558996
1259	Gm34917	-1.24031	1.07164	0.470982	-0.302313	2	0.222922
1260	Gm35037	-1.17312	1.24093	0.168054	-0.235871	2	0.308105
1261	Gm35551	-0.583285	1.47739	-0.643773	-0.250328	2	0.626564
1262	Gm36026	-0.702045	1.4426	-0.645792	-0.0947667	2	0.543909
1263	Gm36099	-0.467924	1.47061	-0.741828	-0.260858	2	0.489968
1264	Gm37565	-0.721825	1.46149	-0.556189	-0.183478	2	0.656276
1265	Gm37589	-0.644871	1.34388	-0.866141	0.167134	2	0.34225
1266	Gm37625	-0.770463	1.42534	-0.610596	-0.0442815	2	0.518447
1267	Gm3764	-0.784978	1.43475	-0.0859488	-0.563828	2	0.517485
1268	Gm37752	-1.04214	1.09027	0.577636	-0.625764	2	0.228853
1269	Gm38345	-0.772256	1.02213	0.689816	-0.939692	2	0.205842
1270	Gm40723	-0.517339	1.4903	-0.624373	-0.348592	2	0.638751
1271	Gm42067	-0.238401	1.40546	-0.204823	-0.962236	2	0.29879
1272	Gm42476	-0.953149	0.932302	-0.771274	0.792121	2	0.191874
1273	Gm42725	-0.194747	1.33	-0.0438105	-1.09144	2	0.255795
1274	Gm42743	-0.0303876	0.896632	0.520801	-1.38705	2	0.163869
1275	Gm42778	-0.529483	1.49962	-0.475067	-0.495071	2	0.720634
1276	Gm43085	-0.645749	1.48899	-0.349517	-0.493722	2	0.771554
1277	Gm43128	-0.488514	1.46063	-0.207307	-0.76481	2	0.452351
1278	Gm43255	-0.889005	1.42659	-0.391305	-0.146279	2	0.575749
1279	Gm43279	-0.312985	1.47409	-0.746408	-0.414697	2	0.377512
1280	Gm43797	-0.429349	1.48477	-0.692289	-0.363129	2	0.509473
1281	Gm43921	-1.031	1.02012	-0.664019	0.674894	2	0.214009
1282	Gm44168	-0.59763	1.49518	-0.496022	-0.40153	2	0.827935
1283	Gm44415	-0.725208	1.47923	-0.347971	-0.406049	2	0.800624
1284	Gm44669	-0.690868	1.48461	-0.354339	-0.439403	2	0.810898
1285	Gm4473	-0.457352	1.49838	-0.564213	-0.476815	2	0.609095
1286	Gm45155	-0.691083	1.47678	-0.264671	-0.521028	2	0.683246
1287	Gm47467	-0.83181	1.36457	-0.65633	0.123569	2	0.406093
1288	Gm47468	-0.762629	1.4102	0.0079317	-0.655499	2	0.44195
1289	Gm47484	-0.788198	1.42759	-0.0586147	-0.580776	2	0.49555
1290	Gm47720	-0.863511	1.36932	0.101641	-0.607446	2	0.397917
1291	Gm47815	-0.536765	1.47656	-0.682099	-0.257692	2	0.574312
1292	Gm48583	-0.797586	1.26774	-0.803486	0.333337	2	0.305651
1293	Gm48768	-0.109264	1.22592	0.098074	-1.21473	2	0.216492
1294	Gm49223	-0.432423	1.44207	-0.839298	-0.17035	2	0.397686
1295	Gm49768	-0.867409	1.43834	-0.196559	-0.37437	2	0.593228
1296	Gm49783	-0.558316	1.46632	-0.704939	-0.203069	2	0.543863
1297	Gm49906	-0.450282	1.49908	-0.52133	-0.527468	2	0.598344
1298	Gm49991	-0.540895	1.4942	-0.577614	-0.375696	2	0.706752
1299	Gm50069	-0.344978	1.41226	-0.135544	-0.931739	2	0.331999
1300	Gm53240	-0.387914	1.45716	-0.812625	-0.25662	2	0.399498
1301	Gm54310	-0.305914	1.48645	-0.595184	-0.585353	2	0.40428
1302	Gm54420	-0.872327	1.01911	-0.844654	0.697875	2	0.210895
1303	Gm55328	-0.390059	1.29724	0.160229	-1.06741	2	0.269455
1304	Gm5577	-0.510298	1.48275	-0.670894	-0.301562	2	0.581577
1305	Gm56503	-1.01089	1.24428	-0.565372	0.331985	2	0.309355
1306	Gm5655	-0.523228	1.49746	-0.41897	-0.555261	2	0.669573
1307	Gm56640	-1.17425	1.10334	-0.412457	0.483368	2	0.242326
1308	Gm56688	-0.650363	1.49101	-0.437158	-0.403491	2	0.87556
1309	Gm56796	-0.0954767	0.852348	0.616039	-1.37291	2	0.161812
1310	Gm56815	-0.402837	1.48441	-0.69789	-0.383679	2	0.482711
1311	Gm56843	-0.4213	1.49641	-0.58917	-0.485942	2	0.552525
1312	Gm56853	-0.360125	1.49167	-0.515621	-0.615925	2	0.46683
1313	Gm56862	-1.26715	1.16341	0.18496	-0.0812223	2	0.263591
1314	Gm57029	-1.22699	1.08903	-0.317659	0.455618	2	0.236441
1315	Gm57030	-0.572222	1.48422	-0.619999	-0.291996	2	0.663988
1316	Gm57159	-1.08581	1.23802	0.295881	-0.448092	2	0.29902
1317	Gm57223	-0.621761	1.48536	-0.301	-0.562599	2	0.673784
1318	Gm57281	-1.03747	1.23527	0.335965	-0.533766	2	0.29386
1319	Gm57388	-0.232138	1.44845	-0.375366	-0.840949	2	0.323295
1320	Gm57455	-0.382676	1.48505	-0.408724	-0.693646	2	0.462161
1321	Gm57461	-0.527553	1.49569	-0.394793	-0.573348	2	0.654287
1322	Gm5786	-0.456149	1.38116	-0.940261	0.0152488	2	0.331679
1323	Gm5915	-0.800251	1.15342	-0.871873	0.518699	2	0.249488
1324	Gm6093	-0.481461	1.49944	-0.538425	-0.479554	2	0.649505
1325	Gm6997	-0.222834	1.44765	-0.383752	-0.841064	2	0.31833
1326	Gm7335	-0.962687	0.894491	-0.76302	0.831216	2	0.184132
1327	Gm7809	-0.425123	0.842739	-1.21426	0.796642	2	0.167763
1328	Gm8098	-0.772505	1.4677	-0.408596	-0.2866	2	0.755693
1329	Gm8817	-0.854565	1.11268	-0.835581	0.577467	2	0.237667
1330	Gng10	-0.532787	1.4615	-0.73721	-0.191504	2	0.506008
1331	Gng4	-0.513808	1.49962	-0.468158	-0.517655	2	0.688811
1332	Gng8	-1.17034	1.1885	-0.338929	0.320765	2	0.281779
1333	Gpd1	-0.571541	1.44795	-0.127766	-0.748641	2	0.457113
1334	Gpm6a	-0.528634	1.49533	-0.390365	-0.576329	2	0.651696
1335	Gpr15lg	-0.464545	1.49931	-0.496121	-0.538643	2	0.615435
1336	Gpr17	-0.748846	1.46636	-0.484456	-0.233059	2	0.722014
1337	Gpr173	-0.285454	1.4795	-0.505578	-0.688467	2	0.381077
1338	Gpr174	-0.450886	1.49847	-0.48804	-0.559548	2	0.590279
1339	Gpr75	0.0497503	0.762975	0.614699	-1.42742	2	0.148818
1340	Gprin2	-0.836195	1.18862	0.466391	-0.818811	2	0.258531
1341	Gpx1	-0.530039	1.47943	-0.674279	-0.275113	2	0.583356
1342	Gpx7	-0.554793	1.47654	-0.669704	-0.252044	2	0.591792
1343	Grb10	-0.482804	1.49294	-0.623078	-0.387055	2	0.611372
1344	Grem2	-0.515397	1.46551	-0.735153	-0.214957	2	0.507888
1345	Gria3	-1.07855	1.27225	0.218871	-0.412565	2	0.324227
1346	Grin2d	-1.17814	1.22654	-0.254875	0.206468	2	0.305193
1347	Gss	-1.24695	1.19543	-0.0600655	0.111578	2	0.284692
1348	Gsta1	-0.391193	1.49531	-0.524719	-0.579394	2	0.509982
1349	Gsta13	-0.36447	1.49311	-0.54357	-0.585072	2	0.475987
1350	Gsta2	-0.526238	1.49361	-0.373421	-0.593947	2	0.631173
1351	Gsta3	-0.588395	1.48577	-0.300972	-0.596403	2	0.634923
1352	Gstm2	-1.22907	1.19993	0.17132	-0.142177	2	0.283417
1353	H1f10	-0.51849	1.47892	-0.683644	-0.276783	2	0.569049
1354	H2ac11	-0.792776	1.38394	-0.670743	0.0795837	2	0.428029
1355	H2ac4	-0.567833	1.49603	-0.398139	-0.530054	2	0.72512
1356	H2ac8	-0.440834	1.49555	-0.607266	-0.447453	2	0.57288
1357	H2bc11	-0.346248	1.47949	-0.723289	-0.409956	2	0.417265
1358	H2bc12	-0.308712	1.48575	-0.636086	-0.540955	2	0.402652
1359	H2bc13	-0.610302	1.47925	-0.610302	-0.258642	2	0.671766
1360	H2bc15	-0.329656	1.4846	-0.67831	-0.476635	2	0.41649
1361	H2bc9	-0.385054	1.49417	-0.599846	-0.509275	2	0.501686
1362	H3c11	-0.413285	1.35555	0.0521958	-0.994462	2	0.303533
1363	H3c2	-0.450673	1.49655	-0.594743	-0.451131	2	0.590766
1364	H3c3	-0.347136	1.44987	-0.842364	-0.260371	2	0.362217
1365	H3c4	-0.51258	1.48172	-0.674525	-0.294611	2	0.57817
1366	H3c6	-0.983054	1.22559	0.379784	-0.622325	2	0.28457
1367	H3c7	-0.835062	1.41993	-0.532687	-0.0521784	2	0.529318
1368	H4c3	-1.03833	1.34826	0.0124064	-0.322338	2	0.406893
1369	H4c4	-0.888876	1.26174	0.337208	-0.710072	2	0.29925
1370	H4c9	-0.497893	1.49985	-0.518023	-0.483937	2	0.676386
1371	Heph	-1.16118	1.22135	-0.311299	0.251126	2	0.30144
1372	Hexim2	-1.06734	1.24904	-0.467796	0.286103	2	0.316593
1373	Hhatl	-0.374037	1.47875	-0.730114	-0.3746	2	0.438987
1374	Hhipl1	-0.556455	1.49116	-0.589734	-0.344973	2	0.703029
1375	Hic1	-0.661213	1.38667	-0.796776	0.0713158	2	0.395886
1376	Hlf	-0.611782	1.48413	-0.582079	-0.290272	2	0.718803
1377	Hmgn5	-0.337372	1.45905	-0.814082	-0.307598	2	0.369528
1378	Hmx2	-0.739268	1.45037	-0.575848	-0.135259	2	0.603102
1379	Hnf4a	-0.757259	1.27075	0.326311	-0.839804	2	0.293278
1380	Hoxa6	-1.27745	1.16677	0.0733878	0.0372873	2	0.266909
1381	Hpse	-0.40253	1.49621	-0.521575	-0.5721	2	0.525569
1382	Hs3st3a1	-0.976012	1.3091	0.20641	-0.539497	2	0.345531
1383	Hsd17b11	-0.263875	1.47929	-0.566145	-0.64927	2	0.360757
1384	Hspb6	-0.610997	1.47503	-0.62909	-0.234948	2	0.640432
1385	Hspb8	-0.965968	1.36119	-0.45834	0.0631138	2	0.428919
1386	Htr1b	-1.20695	1.22439	0.139554	-0.156995	2	0.298715
1387	Htr2a	-1.20254	1.15168	-0.310912	0.361769	2	0.263042
1388	Ica1l	-0.92106	1.33796	0.162093	-0.578994	2	0.368049
1389	Id3	-1.18366	1.263	-0.0575907	-0.0217541	2	0.33069
1390	Idi1-ps5	-0.598149	1.11932	-1.05227	0.531099	2	0.226552
1391	Iftap	-0.997764	1.31525	-0.493538	0.176049	2	0.37042
1392	Igfbp6	-1.00696	1.38257	-0.232482	-0.143133	2	0.475195
1393	Iglon5	-1.20468	1.1469	0.369246	-0.311465	2	0.253286
1394	Il17rc	-0.949552	1.2858	-0.608883	0.272635	2	0.335833
1395	Il27ra	-0.913485	1.36964	0.0765555	-0.532708	2	0.41024
1396	Il2rg	-0.487851	1.48669	-0.662078	-0.336761	2	0.579442
1397	Il33	-0.572682	1.49794	-0.453486	-0.47177	2	0.786534
1398	Il5ra	-0.928727	1.39246	-0.0185561	-0.445176	2	0.459942
1399	Inka1	-1.15522	1.28169	0.0225521	-0.149024	2	0.343579
1400	Inpp5j	-0.279268	0.614559	0.947728	-1.28302	2	0.14309
1401	Insl6	-0.88921	1.31842	0.220689	-0.6499	2	0.34275
1402	Iqub	-0.5537	1.48466	-0.632599	-0.298362	2	0.643757
1403	Irag1	-0.719369	1.36155	-0.780701	0.138518	2	0.376835
1404	Irak3	-0.455681	1.46631	-0.248798	-0.761831	2	0.451149
1405	Isoc2a	-0.417106	1.47864	-0.335549	-0.725985	2	0.464541
1406	Itga9	-1.13248	1.28241	-0.250574	0.100639	2	0.348107
1407	Itgb7	-0.775138	1.41251	-0.00177748	-0.635593	2	0.451131
1408	Jazf1	-0.271524	1.04525	0.489038	-1.26276	2	0.193939
1409	Jph2	-0.675613	1.4648	-0.602554	-0.186635	2	0.635842
1410	K230015D01Rik	-0.629578	1.49264	-0.471763	-0.391294	2	0.863583
1411	Kalrn	-1.19736	1.22541	0.165287	-0.19333	2	0.298558
1412	Kcnd1	-1.13347	1.30404	-0.0947174	-0.0758598	2	0.367609
1413	Kcnk10	-0.692653	1.48197	-0.315584	-0.473728	2	0.756923
1414	Kcns1	-0.456024	1.49893	-0.494674	-0.54823	2	0.600939
1415	Kif5a	-0.351732	1.48903	-0.647177	-0.490125	2	0.450017
1416	Kitl	-0.824026	1.39582	0.0375039	-0.609302	2	0.432346
1417	Krt13	-0.728558	1.45669	-0.566763	-0.161369	2	0.63073
1418	Krt14	-0.322601	1.48512	-0.666745	-0.495776	2	0.411897
1419	Lactb	-1.02476	1.2756	0.256192	-0.507026	2	0.321482
1420	Lama2	-0.915768	0.992275	-0.804358	0.727851	2	0.205096
1421	Lancl2	-0.766465	1.37948	-0.707544	0.0945247	2	0.413461
1422	Lcat	-0.445492	1.4713	-0.277682	-0.748129	2	0.459309
1423	Lect2	-1.09635	1.28786	0.150304	-0.34181	2	0.340631
1424	Lfng	-1.13678	1.27194	-0.268551	0.133392	2	0.338882
1425	Lgals1	-1.08012	1.07131	-0.581079	0.589893	2	0.230139
1426	Lgals3	-0.699694	1.47017	-0.546817	-0.223658	2	0.701684
1427	Lhfpl2	-1.15801	1.06178	0.56144	-0.465206	2	0.220206
1428	Lhx2	-0.490175	1.44836	-0.79763	-0.160551	2	0.441564
1429	Lhx4	-0.308029	1.48132	-0.480526	-0.692761	2	0.40096
1430	Lifr	-0.400632	1.46112	-0.263489	-0.796996	2	0.413754
1431	Lims2	-0.643557	1.49057	-0.475009	-0.372008	2	0.864656
1432	Lmna	-0.967084	1.37895	-0.403973	-0.00788936	2	0.462529
1433	Lmo1	-0.992023	1.36772	-0.381049	0.00534962	2	0.445314
1434	Lmod1	-0.539283	1.49635	-0.556347	-0.400723	2	0.724422
1435	Lockd	-0.320666	1.47362	-0.751061	-0.401896	2	0.382774
1436	Lox	-1.02138	1.22765	0.359678	-0.565951	2	0.288158
1437	Loxl1	-0.569433	1.35871	-0.903642	0.114363	2	0.340044
1438	Loxl2	-0.562397	1.47979	-0.649932	-0.267456	2	0.619701
1439	Lrp2	-0.932265	1.38289	0.0165293	-0.467152	2	0.439889
1440	Lrp3	-0.430636	1.49562	-0.605221	-0.459763	2	0.560508
1441	Lrrc15	-0.296402	1.47249	-0.749773	-0.426319	2	0.36117
1442	Lrrc32	-0.688578	1.46537	-0.584425	-0.192365	2	0.652027
1443	Lrrc49	-0.459923	1.46267	-0.771854	-0.230893	2	0.459552
1444	Lrrc4c	-0.754653	1.45712	-0.525262	-0.177205	2	0.655141
1445	Lrrc73	-1.09345	1.29134	0.143142	-0.341034	2	0.343733
1446	Lrrc75b	-0.538683	1.49901	-0.451238	-0.509089	2	0.723408
1447	Lrrd1	-1.32784	1.09071	0.216194	0.020938	2	0.229888
1448	Lrrn3	-0.78857	1.45658	-0.20474	-0.463268	2	0.630564
1449	Ltbp4	-0.454118	1.47644	-0.297462	-0.724859	2	0.47973
1450	Ly75	-0.818269	1.44972	-0.19449	-0.436958	2	0.614531
1451	Lynx1	-0.587256	1.43977	-0.757012	-0.0955028	2	0.471898
1452	Mafa	-0.689429	1.24796	0.357636	-0.916171	2	0.275529
1453	Mamstr	-0.920265	1.42329	-0.27219	-0.23083	2	0.568543
1454	Man1c1	-0.963801	1.36247	0.0607659	-0.459432	2	0.411054
1455	Map1a	-0.704157	1.48314	-0.366523	-0.412459	2	0.826021
1456	Mapre2	-0.881554	1.4378	-0.29929	-0.256954	2	0.615627
1457	Mccc1os	-0.90174	1.24327	0.369052	-0.710586	2	0.28914
1458	Mchr1	-0.382184	1.49493	-0.559776	-0.552969	2	0.500655
1459	Mcpt1	-0.913408	1.4047	-0.435126	-0.0561704	2	0.511231
1460	Mdga1	-0.556891	1.48704	-0.616701	-0.313452	2	0.666734
1461	Me2	-0.668899	1.35108	-0.838321	0.156141	2	0.354175
1462	Medag	-0.624499	1.47609	-0.610922	-0.240673	2	0.663501
1463	Meg3	-0.769005	1.45956	-0.486511	-0.20404	2	0.684878
1464	Mettl5os	-0.261097	1.47966	-0.608438	-0.610122	2	0.354784
1465	Mfap2	-0.632857	1.48928	-0.342122	-0.514297	2	0.74572
1466	Mfap5	-0.756934	1.37839	-0.719373	0.0979149	2	0.409243
1467	Mgst3	-0.528115	1.48191	-0.664237	-0.289553	2	0.595676
1468	Mir3091	-0.680967	1.45471	-0.632614	-0.141125	2	0.583012
1469	Mirg	-0.851896	1.44795	-0.292626	-0.303432	2	0.651103
1470	Mkln1os	-0.767015	1.46357	-0.231996	-0.464562	2	0.661527
1471	Mlph	-0.904305	1.41845	-0.119094	-0.395046	2	0.526579
1472	Mmp17	-0.559517	1.48961	-0.59818	-0.331918	2	0.69314
1473	Mmp23	-0.718603	1.44724	-0.11569	-0.612952	2	0.52628
1474	Mpp1	-0.683114	1.48559	-0.448015	-0.354466	2	0.863817
1475	Mpp2	-0.146812	0.835867	0.66601	-1.35507	2	0.161743
1476	Mrc2	-0.825866	1.34972	-0.685596	0.161742	2	0.384299
1477	Mrgprf	-0.835347	1.45121	-0.365166	-0.250694	2	0.671172
1478	Msrb3	-1.01627	1.37646	-0.242013	-0.118176	2	0.464501
1479	mt-Tl1	-0.619392	1.45972	-0.677554	-0.162773	2	0.56125
1480	mt-Tw	-0.64553	1.49101	-0.385496	-0.459981	2	0.823876
1481	Mustn1	-0.598248	1.4667	-0.672766	-0.195682	2	0.578184
1482	Mxd3	-0.457018	1.47701	-0.721405	-0.298586	2	0.504191
1483	Myh11	-0.550302	1.48317	-0.642877	-0.289987	2	0.62884
1484	Myl6	-0.751894	1.4336	-0.612033	-0.0696749	2	0.537619
1485	Myl9	-0.582413	1.49641	-0.500936	-0.41306	2	0.809048
1486	Mylk2	-0.882978	1.43751	-0.267817	-0.286711	2	0.610634
1487	Myo5a	-0.549943	1.46854	-0.703256	-0.215343	2	0.546943
1488	Myod1	-0.441908	1.49875	-0.528422	-0.528422	2	0.586114
1489	Myrf	-0.340638	1.49074	-0.563029	-0.587074	2	0.44651
1490	Naaa	-1.03124	1.3692	-0.120347	-0.217614	2	0.44725
1491	Nacad	-0.811656	1.44676	-0.469904	-0.165199	2	0.633013
1492	Naip2	-0.90124	1.11074	-0.787419	0.577914	2	0.238886
1493	Nap1l2	-1.26586	1.17535	-0.0323932	0.122898	2	0.272976
1494	Ndnf	-1.12873	1.17106	0.399371	-0.441693	2	0.262868
1495	Ndrg4	-1.05024	1.30398	0.159858	-0.413599	2	0.350664
1496	Nek11	-0.679533	1.36309	-0.814324	0.130767	2	0.369689
1497	Neto2	-0.864569	1.34786	0.157744	-0.641031	2	0.369832
1498	Neurl1a	-0.412751	1.47039	-0.296106	-0.761528	2	0.439707
1499	Neurl1b	-0.398434	1.49602	-0.569307	-0.528275	2	0.523076
1500	Neurl2	-0.597431	1.39975	0.0242438	-0.826559	2	0.379566
1501	Nid1	-0.495287	1.4899	-0.63918	-0.355435	2	0.607609
1502	Nkain4	-0.723532	1.43933	-0.630534	-0.085259	2	0.543622
1503	Nkg7	-0.461517	1.49945	-0.518966	-0.518966	2	0.616105
1504	Nmrk2	-0.568538	1.49812	-0.45203	-0.477556	2	0.778231
1505	Nog	-0.546304	1.12179	0.511483	-1.08697	2	0.222725
1506	Nostrin	-0.753706	1.3471	-0.766369	0.172972	2	0.367006
1507	Npas4	-0.856285	1.41684	-0.506353	-0.0542044	2	0.527923
1508	Nr1h3	-0.837159	1.45252	-0.308699	-0.306666	2	0.672093
1509	Nradd	-0.204286	1.31719	-0.00689709	-1.106	2	0.252833
1510	Nrep	-0.959926	1.38302	-0.0162419	-0.406854	2	0.44962
1511	Nrgn	-0.613319	1.4947	-0.466089	-0.415293	2	0.851952
1512	Nrxn1	-0.885353	1.30772	0.245331	-0.667701	2	0.332654
1513	Nsg1	-0.538455	1.49927	-0.461854	-0.498957	2	0.72995
1514	Ntf3	-0.68625	1.43333	-0.0608251	-0.68625	2	0.467414
1515	Ntn1	-0.833575	1.13105	0.551845	-0.849321	2	0.237159
1516	Ntn3	-0.747108	1.43712	-0.608127	-0.0818835	2	0.548255
1517	Ntng2	-0.848061	1.44507	-0.213815	-0.383197	2	0.616291
1518	Nudt11	-1.09815	1.32675	-0.176142	-0.0524581	2	0.393452
1519	Nudt19	-0.290925	1.47895	-0.699776	-0.488248	2	0.369834
1520	Nxph3	-0.922747	1.35733	0.108116	-0.542694	2	0.39348
1521	Nxph4	-1.15428	1.17508	0.36815	-0.388959	2	0.265716
1522	Nynrin	-0.665879	1.45904	-0.634537	-0.158627	2	0.593657
1523	Olfml3	-0.638146	1.48959	-0.501223	-0.350225	2	0.838011
1524	Onecut2	-0.8907	1.35366	0.133959	-0.596919	2	0.381886
1525	Optc	-1.12907	1.08324	-0.501847	0.547671	2	0.234713
1526	Orm1	-0.520291	1.49808	-0.429648	-0.54814	2	0.673603
1527	Orm2	-0.999992	1.09791	0.579459	-0.677377	2	0.230699
1528	Orm3	-0.677454	1.47454	-0.241821	-0.555263	2	0.643954
1529	Osmr	-0.290662	1.48378	-0.629418	-0.563697	2	0.383563
1530	P3h3	-0.660207	1.46247	-0.628617	-0.173645	2	0.607841
1531	P4ha3	-1.012	1.37938	-0.237026	-0.130348	2	0.469545
1532	Pakap	-0.0953843	0.888239	0.575073	-1.36793	2	0.165566
1533	Papolb	-0.679325	1.4513	-0.126899	-0.64508	2	0.519122
1534	Papss2	-0.977284	1.36403	0.0406692	-0.427415	2	0.417309
1535	Parm1	-0.885378	1.37087	0.0881532	-0.57364	2	0.405356
1536	Parp3	-0.881607	1.42252	-0.433087	-0.107831	2	0.557647
1537	Pasd1	-0.401587	1.33475	-1.02416	0.0909925	2	0.28599
1538	Pcbp4	-0.888971	1.43279	-0.204962	-0.338861	2	0.582903
1539	Pcdhga11	-1.24913	1.18279	-0.105534	0.171881	2	0.277938
1540	Pcdhga7	-1.28843	1.15154	0.116142	0.020746	2	0.258528
1541	Pcsk5	-0.322197	1.48736	-0.531855	-0.633308	2	0.42274
1542	Pcyt1a	-0.319665	1.47843	-0.721998	-0.436771	2	0.392245
1543	Pde10a	-0.82961	1.22256	0.411752	-0.804704	2	0.273326
1544	Pde8a	-0.786201	1.43082	-0.0704354	-0.574182	2	0.504756
1545	Pde9a	-0.140829	1.28188	0.0151161	-1.15617	2	0.233296
1546	Pdk4	-0.653939	0.895788	0.811996	-1.05385	2	0.180027
1547	Pdlim4	-0.526078	1.26465	-1.02165	0.283072	2	0.271654
1548	Pdss1	-0.302529	1.46779	-0.776476	-0.388786	2	0.358008
1549	Pdx1	-0.620328	1.47495	-0.234298	-0.620328	2	0.589188
1550	Peg10	-1.01648	1.08703	0.590282	-0.660833	2	0.227445
1551	Peg3	-0.503873	1.49822	-0.437629	-0.556716	2	0.651385
1552	Per2	-1.19354	1.18925	0.285996	-0.281712	2	0.274879
1553	Phlda3	-1.26153	1.09051	0.405439	-0.234411	2	0.229697
1554	Phldb2	-0.880182	1.33434	-0.640406	0.186244	2	0.375262
1555	Pik3r6	-0.760404	1.29563	0.280059	-0.815287	2	0.309208
1556	Plac8	-0.781977	1.35497	-0.727179	0.154183	2	0.382115
1557	Plec	-1.02037	1.33663	-0.405368	0.0891043	2	0.400053
1558	Plekha4	-0.874741	1.34478	0.162439	-0.632473	2	0.368013
1559	Plin4	-0.668361	1.48716	-0.352711	-0.466089	2	0.797133
1560	Plpp7	-1.07784	1.05933	-0.589037	0.607547	2	0.226205
1561	Pltp	-0.613031	1.4676	-0.197943	-0.656627	2	0.544761
1562	Plut	-0.621659	1.46765	-0.197495	-0.648494	2	0.550978
1563	Plxna2	-1.04094	1.34666	0.0147837	-0.320512	2	0.404929
1564	Plxnc1	-0.795065	1.44507	-0.509942	-0.140058	2	0.613054
1565	Plxnd1	-1.25246	1.13276	0.325398	-0.205705	2	0.247505
1566	Pmp22	-0.633108	1.49072	-0.496549	-0.361063	2	0.844505
1567	Popdc3	-0.404353	1.48615	-0.687026	-0.394773	2	0.490591
1568	Postn	-0.884663	1.03682	-0.828009	0.675851	2	0.215845
1569	Pparg	-0.922488	1.42141	-0.203923	-0.294999	2	0.554995
1570	Ppef1	-0.292822	1.4839	-0.634131	-0.556943	2	0.385252
1571	Pramel22	-0.5	1.5	-0.5	-0.5	2	0.677065
1572	Prdm11	-0.237752	1.33753	-0.0256137	-1.07416	2	0.265694
1573	Prdx3	-0.856168	1.44624	-0.269916	-0.32016	2	0.63977
1574	Prelid3a	-0.650234	1.45154	-0.12754	-0.673766	2	0.504179
1575	Prelp	-0.966374	1.30432	0.223295	-0.561246	2	0.339712
1576	Prg4	-0.734768	1.47452	-0.448276	-0.291476	2	0.790232
1577	Prkar1b	-0.886868	1.31681	0.224941	-0.654885	2	0.340937
1578	Prl2c2	-1.00433	1.36078	-0.373241	0.016792	2	0.434971
1579	Prl2c3	-0.633702	1.4928	-0.451334	-0.407764	2	0.869233
1580	Prl2c5	-0.535265	1.49444	-0.579925	-0.379249	2	0.699571
1581	Prph	-0.230973	1.46721	-0.49602	-0.740215	2	0.33171
1582	Prr7	-0.452749	1.49605	-0.442255	-0.601047	2	0.571441
1583	Prrx1	-1.25863	1.13271	0.312848	-0.186937	2	0.247574
1584	Prss23	-0.6495	0.921743	-1.05576	0.783521	2	0.185
1585	Prss42	-0.564437	1.47653	-0.662595	-0.249494	2	0.601367
1586	Prss46	-1.10672	1.09024	-0.533248	0.54973	2	0.237007
1587	Prx	-0.400233	1.42766	-0.143706	-0.883718	2	0.363083
1588	Psrc1	-0.683749	1.47692	-0.531936	-0.261234	2	0.748117
1589	Ptgis	-0.680281	1.45213	-0.641536	-0.130308	2	0.570258
1590	Pth1r	-0.595872	1.49238	-0.537316	-0.359194	2	0.788165
1591	Ptms	-1.31662	1.07222	-0.0863539	0.330753	2	0.226795
1592	Ptn	-0.605578	1.49246	-0.364261	-0.522626	2	0.741609
1593	Ptprt	-1.00582	0.949676	0.764573	-0.708432	2	0.191603
1594	Pygo1	-0.639333	1.48119	-0.274384	-0.567477	2	0.655966
1595	Qpct	-0.46485	1.48801	-0.359432	-0.663731	2	0.533904
1596	Qrfpr	-0.551375	1.49641	-0.543951	-0.401082	2	0.747261
1597	Qsox1	-1.1909	1.16989	-0.31576	0.336769	2	0.272021
1598	Rab26os	-1.2728	1.17186	0.0789116	0.0220288	2	0.269527
1599	Rab3b	-1.16853	1.1198	0.459901	-0.41117	2	0.241037
1600	Radil	-1.20031	1.24732	-0.0575834	0.0105744	2	0.31876
1601	Radx	-0.72122	1.44474	-0.617529	-0.105989	2	0.564247
1602	Raet1e	-0.41899	1.49438	-0.456957	-0.618434	2	0.529128
1603	Rapsn	-0.22197	1.44272	-0.361195	-0.859553	2	0.315192
1604	Rarres1	-0.643709	1.49068	-0.374404	-0.47257	2	0.80634
1605	Rasgrf2	-0.328323	1.44378	-0.253122	-0.862337	2	0.35856
1606	Rasl10b	-0.570428	0.965529	0.714675	-1.10978	2	0.190357
1607	Rasl11a	-0.504255	1.49444	-0.389868	-0.600316	2	0.61299
1608	Rassf2	-0.599103	1.48527	-0.297508	-0.588664	2	0.643281
1609	Rbfox1	-1.03443	1.15524	0.481846	-0.602663	2	0.252772
1610	Rbp4	-0.350953	1.47867	-0.728945	-0.398769	2	0.419157
1611	Rcn3	-0.880024	1.43231	-0.379875	-0.172417	2	0.595676
1612	Reck	-0.759969	1.42083	-0.0260409	-0.634823	2	0.465091
1613	Relt	-1.25594	1.03582	-0.293331	0.513456	2	0.217514
1614	Rem1	-0.825201	1.29239	-0.753035	0.285846	2	0.326692
1615	Rgs10	-0.968663	1.3979	-0.126718	-0.302516	2	0.493802
1616	Rgs9bp	-0.536964	1.47495	-0.249572	-0.688412	2	0.525935
1617	Rhbdl3	-0.282085	1.4772	-0.487669	-0.707448	2	0.37617
1618	Rhoj	-0.983524	1.39532	-0.183686	-0.228106	2	0.496473
1619	Rian	-0.638615	1.47841	-0.583985	-0.255809	2	0.700805
1620	Ripply1	-0.860399	1.342	0.173187	-0.65479	2	0.362433
1621	Rit1	-1.05402	1.35756	-0.149615	-0.15393	2	0.432291
1622	Rnf125	-1.07053	1.33169	-0.283027	0.0218641	2	0.398871
1623	Rnf150	-1.29252	1.13448	-0.0431569	0.201206	2	0.252439
1624	Rnf207	-1.02985	1.32222	-0.41858	0.126203	2	0.382532
1625	Ror2	-0.615317	1.09766	0.565111	-1.04746	2	0.21948
1626	Rragb	-0.421187	1.49742	-0.513759	-0.562477	2	0.551533
1627	Rspo2	-0.973638	1.23798	0.36002	-0.624359	2	0.291143
1628	Rtl3	-1.06486	1.15257	0.472779	-0.560491	2	0.252543
1629	Rtl8c	-0.745524	1.43787	-0.607933	-0.0844174	2	0.550331
1630	S100a1	-0.862855	1.42931	-0.121822	-0.444637	2	0.543223
1631	S100a10	-0.52557	1.41458	-0.849205	-0.0398074	2	0.393718
1632	S100a13	-0.983337	1.37089	-0.392037	0.00448642	2	0.449696
1633	Sall1	-0.955683	1.28526	0.27137	-0.600947	2	0.322117
1634	Sall3	-0.788165	1.41801	-0.0236344	-0.60621	2	0.468962
1635	Samd5	-0.54573	1.48141	-0.65471	-0.280973	2	0.611875
1636	Scn1b	-0.320878	1.48729	-0.631869	-0.534546	2	0.417249
1637	Scn2a	-1.26187	1.18499	0.022043	0.0548338	2	0.277567
1638	Scrn3	-0.306955	1.48645	-0.571912	-0.607584	2	0.40651
1639	Sdc3	-1.00488	1.37319	-0.319698	-0.0486078	2	0.457669
1640	Sdsl	-0.716387	0.955756	-0.998511	0.759142	2	0.192929
1641	Sec1	-1.07272	1.32219	-0.311788	0.0623169	2	0.386973
1642	Selenoh	-0.89865	1.43157	-0.289309	-0.243608	2	0.594354
1643	Selenom	-1.06872	1.1134	0.533164	-0.577841	2	0.237242
1644	Selenop	-0.692715	1.48287	-0.327752	-0.462404	2	0.774554
1645	Selenow	-0.654055	1.24257	0.359597	-0.948113	2	0.27024
1646	Selp	-1.05055	1.33561	-0.332076	0.0470182	2	0.402314
1647	Sema3a	-0.928853	0.946864	0.77856	-0.796571	2	0.191142
1648	Sema3c	-0.348531	1.45709	-0.288797	-0.819762	2	0.384102
1649	Sema3d	-0.69359	1.33698	0.190373	-0.833766	2	0.332106
1650	Serp2	-0.52527	1.49961	-0.504532	-0.469805	2	0.721559
1651	Serpinb1a	-0.832857	1.43023	-0.501615	-0.0957584	2	0.565906
1652	Serpinb6b	-0.870029	1.38156	-0.574746	0.0632097	2	0.444319
1653	Serpinb9	-0.959214	1.38692	-0.393969	-0.0337409	2	0.478165
1654	Serpinb9b	-0.569464	1.47897	-0.648089	-0.261416	2	0.622075
1655	Serpind1	-0.577715	1.48561	-0.300511	-0.607381	2	0.62157
1656	Serpine1	-1.23191	1.08303	-0.311806	0.460679	2	0.234131
1657	Serpinf1	-1.11815	1.2896	-0.27542	0.103963	2	0.354335
1658	Serpinh1	-0.644151	1.4253	-0.743061	-0.0380877	2	0.462017
1659	Sfta3-ps	-0.969787	1.16209	0.491463	-0.683762	2	0.253432
1660	Sgce	-1.06229	1.09084	0.569336	-0.597884	2	0.229294
1661	Shank2	-1.23593	1.18353	0.213746	-0.161346	2	0.273565
1662	Shank3	-0.451521	1.48123	-0.325206	-0.704504	2	0.494897
1663	Shc2	-0.647441	1.47123	-0.608073	-0.215721	2	0.652272
1664	Skida1	-0.977283	1.33658	-0.49103	0.131729	2	0.393763
1665	Slc16a5	-0.301794	1.48589	-0.592049	-0.592049	2	0.399824
1666	Slc16a9	-0.433417	1.49351	-0.629251	-0.43084	2	0.553544
1667	Slc1a6	-0.685087	1.43429	-0.685087	-0.0641216	2	0.505746
1668	Slc25a12	-0.895158	1.35635	0.124828	-0.586021	2	0.386351
1669	Slc28a1	-0.702037	1.47909	-0.294886	-0.482166	2	0.731359
1670	Slc2a10	-0.606804	1.49438	-0.492285	-0.395296	2	0.838137
1671	Slc2a13	-0.949086	1.38872	-0.412241	-0.0273931	2	0.479958
1672	Slc41a2	-0.823992	1.43971	-0.479206	-0.136512	2	0.603297
1673	Slc43a3	-0.437325	1.19896	-1.11607	0.354437	2	0.237166
1674	Slc48a1	-1.1418	1.28164	0.0782369	-0.218081	2	0.340954
1675	Slc49a3	-0.521254	1.49975	-0.476621	-0.501874	2	0.706486
1676	Slc4a8	-0.22826	0.647533	0.895059	-1.31433	2	0.145432
1677	Slc66a3	-0.753815	1.45987	-0.513176	-0.192877	2	0.673738
1678	Slco2a1	-0.868118	1.44267	-0.289491	-0.285063	2	0.631426
1679	Slco3a1	-0.51205	1.47524	-0.702494	-0.260699	2	0.545015
1680	Slurp1	-0.352476	1.49207	-0.578058	-0.56154	2	0.461291
1681	Smad6	-1.0397	1.08717	0.582876	-0.630348	2	0.227809
1682	Smad9	-0.945208	1.3089	0.22264	-0.586334	2	0.341263
1683	Smarcd3	-1.0488	1.36065	-0.152692	-0.159164	2	0.436839
1684	Smc4	-0.361201	1.4228	-0.906091	-0.155504	2	0.33747
1685	Snta1	-1.28916	1.15061	0.0215342	0.117018	2	0.259353
1686	Sobp	-1.10523	1.04479	0.615473	-0.555039	2	0.215115
1687	Sorbs3	-1.22205	1.1732	-0.229546	0.278391	2	0.27363
1688	Sp7	-0.502576	1.48878	-0.343672	-0.642531	2	0.570014
1689	Speg	-1.19081	1.14059	0.399125	-0.348902	2	0.250147
1690	Spehd	-0.754068	1.44839	-0.132086	-0.562234	2	0.553262
1691	Spin4	-1.21866	1.22097	-0.110951	0.108643	2	0.301091
1692	Spon2	-0.618993	1.48548	-0.301303	-0.565179	2	0.67109
1693	Sprr1b	-0.701283	1.4199	-0.701283	-0.0173298	2	0.47288
1694	Sprr2a3	-0.421978	1.4938	-0.446219	-0.625605	2	0.528517
1695	Sprr2b	-0.833838	1.44842	-0.212544	-0.402034	2	0.623287
1696	Sprr2h	-0.549455	1.49715	-0.412228	-0.535463	2	0.708678
1697	Sprr2k	-0.527556	1.4996	-0.471082	-0.500963	2	0.715208
1698	Spsb4	-0.726266	1.44796	-0.601179	-0.120517	2	0.582091
1699	Spta1	-1.33069	1.08575	0.0214785	0.223461	2	0.230218
1700	Srpx	-0.662251	1.29931	-0.897447	0.260386	2	0.309713
1701	Srpx2	-0.762563	1.38252	-0.70682	0.0868632	2	0.417388
1702	Srxn1	-0.524629	1.49339	-0.596876	-0.371883	2	0.673474
1703	Ssbp2	-1.06991	1.31374	0.101312	-0.345144	2	0.364798
1704	Ssc5d	-1.02942	1.37156	-0.153867	-0.188273	2	0.45324
1705	St8sia2	-0.5	1.5	-0.5	-0.5	2	0.677065
1706	Susd2	-0.199152	1.33732	-0.057134	-1.08104	2	0.259162
1707	Susd5	-0.538227	1.49721	-0.412922	-0.546058	2	0.689843
1708	Svep1	-0.725696	1.40247	-0.710825	0.0340468	2	0.442808
1709	Sync	-0.930642	1.36244	-0.519567	0.0877654	2	0.424039
1710	Synpo2	-1.02099	0.974087	0.733251	-0.686343	2	0.196969
1711	Syt11	-0.783797	1.46676	-0.364346	-0.318621	2	0.74973
1712	Sytl2	-0.950881	1.39731	-0.0753838	-0.371043	2	0.482157
1713	Tafa5	-0.555121	1.49802	-0.511759	-0.431139	2	0.768821
1714	Tagln	-0.35413	1.47513	-0.747928	-0.373073	2	0.413104
1715	Tagln2	-0.376756	1.45441	-0.82351	-0.25414	2	0.387471
1716	Tbc1d4	-0.338936	1.45794	-0.301169	-0.817829	2	0.381177
1717	Tbx18	-0.671502	1.47895	-0.269891	-0.537553	2	0.677355
1718	Tbx5	-0.666479	1.45554	-0.645421	-0.143642	2	0.576489
1719	Tbxa2r	-0.608461	1.30276	-0.935186	0.24089	2	0.30401
1720	Tcfl5	-0.371645	1.48888	-0.661126	-0.456107	2	0.468542
1721	Tent5c	-0.765779	1.46869	-0.420294	-0.282621	2	0.759957
1722	Tgfb1i1	-0.711697	1.44246	-0.635366	-0.0953992	2	0.549039
1723	Thbs3	-0.940485	1.41252	-0.302652	-0.169379	2	0.54051
1724	Thsd7a	-0.190723	1.2293	0.156414	-1.19499	2	0.22566
1725	Thy1	-0.46879	1.40684	-0.893922	-0.0441258	2	0.362369
1726	Timp2	-1.08485	1.33734	-0.163241	-0.0892482	2	0.405967
1727	Timp3	-0.549417	1.49907	-0.475016	-0.474639	2	0.756475
1728	Tlr1	-1.0436	1.3187	-0.396487	0.121394	2	0.379835
1729	Tm4sf19	-0.605126	1.47398	-0.639052	-0.229805	2	0.627008
1730	Tmem109	-0.550925	1.4931	-0.578967	-0.363211	2	0.712933
1731	Tmem117	-0.491662	1.18863	-1.09096	0.393989	2	0.239152
1732	Tmem119	-0.757201	1.47079	-0.290353	-0.423233	2	0.728145
1733	Tmem151a	-1.06704	1.10739	0.54299	-0.583333	2	0.235052
1734	Tmem217rt	-0.699025	1.48179	-0.459521	-0.323248	2	0.835146
1735	Tmem220	-0.705065	1.48318	-0.375889	-0.402221	2	0.834778
1736	Tmem45a	-0.693129	1.4849	-0.37137	-0.420399	2	0.832194
1737	Tmem47	-0.530188	1.39824	0.00589232	-0.873947	2	0.362199
1738	Tmem62	-0.64643	1.48663	-0.3224	-0.517801	2	0.7313
1739	Tmod2	-0.901071	1.34244	0.159133	-0.600501	2	0.369863
1740	Tmt1a	-0.646392	1.49022	-0.473851	-0.369978	2	0.865298
1741	Tnfrsf1b	-1.14665	1.27606	-0.220392	0.0909829	2	0.342758
1742	Tnfsf15	-0.366802	1.47445	-0.751317	-0.356333	2	0.421699
1743	Tnnc1	-0.26697	1.4697	-0.450683	-0.752051	2	0.358471
1744	Tnxb	-0.890779	1.42423	-0.132959	-0.400495	2	0.540983
1745	Tppp	-0.416729	1.49373	-0.625458	-0.451547	2	0.535245
1746	Tprg1	-0.847166	1.31714	0.232451	-0.70243	2	0.336004
1747	Trim16	-0.418404	1.46925	-0.76426	-0.286591	2	0.448166
1748	Trim36	-0.833114	1.41963	-0.536751	-0.0497633	2	0.527512
1749	Trim47	-1.1699	1.26098	0.0906709	-0.181757	2	0.324854
1750	Trim5	-0.602655	1.24035	-0.987809	0.350119	2	0.269573
1751	Trim59	-0.462103	1.44847	-0.810939	-0.175428	2	0.42611
1752	Trpm6	-1.08021	1.27947	-0.396495	0.197236	2	0.342364
1753	Trpv2	-0.641236	1.46246	-0.648136	-0.173085	2	0.59189
1754	Tshz3	-0.888705	1.38394	-0.541111	0.0458719	2	0.453968
1755	Tspan18	-0.75812	1.0842	-0.936539	0.610461	2	0.224754
1756	Tspan4	-0.804831	1.45547	-0.219963	-0.430673	2	0.64178
1757	Tspoap1	-1.27539	1.13569	0.262004	-0.122302	2	0.249317
1758	Tstd3	-0.841688	1.34394	-0.674958	0.17271	2	0.380059
1759	Tuba1a	-0.760286	1.2512	-0.852075	0.361165	2	0.291576
1760	Tubb2a	-0.36095	1.47129	-0.765658	-0.344678	2	0.409639
1761	Tubb3	-0.517792	1.49987	-0.487346	-0.494737	2	0.704588
1762	Twf2	-0.690453	1.47532	-0.531542	-0.253324	2	0.740092
1763	U90926	-0.445582	1.49743	-0.471365	-0.580486	2	0.575066
1764	Uchl1	-0.440312	1.48392	-0.694329	-0.349283	2	0.516638
1765	Uggt2	-0.778185	1.43931	-0.102221	-0.558903	2	0.530527
1766	Ugt1a6a	-1.21631	1.22975	0.0573619	-0.0708069	2	0.304262
1767	Ugt1a6b	-0.729884	1.46243	-0.539842	-0.192705	2	0.670571
1768	Ugt1a7c	-0.926257	1.35802	-0.535741	0.103977	2	0.415988
1769	Ulbp1	-0.47487	1.396	-0.908592	-0.0125334	2	0.35199
1770	Upk1b	-0.94402	1.41242	-0.280038	-0.188361	2	0.540022
1771	Upp2	-1.26905	1.17064	0.133648	-0.0352422	2	0.268072
1772	Usp11	-0.560765	1.49425	-0.559106	-0.374378	2	0.742179
1773	Usp29	-0.482201	1.4972	-0.434077	-0.580917	2	0.612683
1774	Usp44	-0.425259	1.2691	0.230965	-1.0748	2	0.26145
1775	Vasn	-1.13778	1.2889	0.052445	-0.203571	2	0.348148
1776	Vax2	-0.508613	1.47967	-0.686043	-0.285015	2	0.563284
1777	Vcan	-1.3108	1.04189	-0.148475	0.417388	2	0.217035
1778	Vgf	-0.430502	1.48802	-0.672478	-0.385034	2	0.524458
1779	Vipr2	-0.868924	1.188	0.466045	-0.785124	2	0.259919
1780	Vnn3	-0.861132	1.43802	-0.178533	-0.398352	2	0.584823
1781	Vsig10l	-0.725012	1.42962	-0.0504006	-0.654211	2	0.473623
1782	Vsig2	-0.534084	1.49824	-0.533157	-0.431003	2	0.731415
1783	Vstm5	-0.692164	1.48406	-0.346259	-0.445633	2	0.800393
1784	Vwa1	-0.884984	1.02529	-0.830331	0.690022	2	0.212791
1785	Wnt2	-0.519284	1.49867	-0.441074	-0.538314	2	0.680868
1786	Wnt4	-0.615158	1.49418	-0.403029	-0.475994	2	0.808192
1787	Wt1	-0.530347	1.49857	-0.530347	-0.437881	2	0.72699
1788	Xdh	-0.855481	1.35837	0.133623	-0.636507	2	0.381096
1789	Xist	-0.873218	1.23254	-0.751406	0.392086	2	0.291215
1790	Xkr5	-0.755712	1.44543	-0.570443	-0.119275	2	0.589351
1791	Xlr	-0.880239	1.37272	-0.577569	0.0850902	2	0.430508
1792	Zdhhc14	-0.687766	1.42747	-0.698276	-0.0414289	2	0.486968
1793	Zdhhc15	-0.442229	1.46257	-0.779218	-0.241124	2	0.447252
1794	Zfp1005	-0.703843	1.44503	-0.104306	-0.63688	2	0.510112
1795	Zfp1008	-0.392158	1.19492	-1.14171	0.338949	2	0.231451
1796	Zfp287	-0.308486	1.4583	-0.332872	-0.816942	2	0.367988
1797	Zfp300	-0.930229	1.41693	-0.30876	-0.177937	2	0.552101
1798	Zfp345	-0.775782	1.38986	0.0657353	-0.679809	2	0.408589
1799	Zfp365	-0.436871	1.44583	-0.180662	-0.828298	2	0.400764
1800	Zfp382	-1.18551	1.17405	0.334457	-0.322997	2	0.266221
1801	Zfp641	-0.368974	1.49074	-0.4822	-0.639564	2	0.470893
1802	Zfp652os	-1.17286	1.26822	-0.1234	0.0280374	2	0.335846
1803	Zfp78	-0.458125	1.49766	-0.461414	-0.578124	2	0.590137
1804	Zfp804a	-0.445122	1.49524	-0.610973	-0.439142	2	0.576633
1805	Zfp978	-0.270174	1.47508	-0.490057	-0.714845	2	0.36524
1806	Zhx1	-1.13006	1.30123	-0.172457	0.00128708	2	0.366014
1807	Zic1	-0.63779	1.45251	-0.132069	-0.682648	2	0.500936
1808	Zic5	-0.272886	1.4367	-0.278426	-0.885386	2	0.331309
1809	Zim1	-0.664178	1.48635	-0.334784	-0.487388	2	0.766858
1810	Zswim7	-1.18735	1.24051	-0.184578	0.131424	2	0.314907
1811	Zzef1	-1.23322	1.041	-0.338059	0.530279	2	0.219765
1812	0610040B10Rik	1.45091	-0.12521	-0.647758	-0.677939	3	0.871992
1813	1110002L01Rik	1.38842	-0.0381959	-0.392899	-0.957323	3	0.432694
1814	1110020A21Rik	1.46901	-0.205151	-0.657141	-0.606714	3	0.706786
1815	1300014J16Rik	1.3295	-0.00772598	-0.23732	-1.08446	3	0.333097
1816	1700001J03Rik	1.25437	-0.181363	0.103017	-1.17603	3	0.253657
1817	1700009N14Rik	1.27235	0.273378	-1.00926	-0.53647	3	0.293256
1818	1700030N03Rik	1.39076	0.0662365	-0.728496	-0.728496	3	0.580074
1819	1700034H15Rik	1.43957	-0.0844595	-0.643272	-0.711837	3	0.826168
1820	1700055D18Rik	1.25237	0.314405	-0.553882	-1.01289	3	0.292579
1821	1700056E22Rik	1.34974	0.166462	-0.734938	-0.781261	3	0.452771
1822	1700061H18Rik	1.35146	0.129509	-0.913887	-0.567086	3	0.412579
1823	1700081N11Rik	1.46762	-0.216957	-0.717348	-0.533317	3	0.575933
1824	1700086P04Rik	1.45761	-0.288271	-0.35166	-0.817681	3	0.390823
1825	1700112J05Rik	1.42945	-0.120845	-0.447128	-0.861478	3	0.518852
1826	1700124M09Rik	1.47002	-0.222094	-0.698325	-0.549599	3	0.594245
1827	1810019D21Rik	1.44301	-0.0949823	-0.666244	-0.681782	3	0.847111
1828	2010320O07Rik	1.45695	-0.18034	-0.515974	-0.760631	3	0.629326
1829	2310015A10Rik	1.35152	-0.203072	-0.0880781	-1.06037	3	0.302782
1830	2310030G06Rik	1.45849	-0.15639	-0.668462	-0.63364	3	0.814569
1831	2310043M15Rik	1.28808	0.290416	-0.862356	-0.716139	3	0.317726
1832	2610035D17Rik	1.34768	-0.156457	-0.121382	-1.06984	3	0.311231
1833	2810414N06Rik	1.33685	0.125117	-0.984474	-0.47749	3	0.366564
1834	2810429I04Rik	1.35619	0.148855	-0.697773	-0.807275	3	0.470246
1835	3110099E03Rik	1.20868	0.229528	-1.19459	-0.243618	3	0.246754
1836	3830432H09Rik	1.30581	-0.0954152	-0.0792486	-1.13114	3	0.291977
1837	4632404H12Rik	1.35576	0.109883	-0.538164	-0.92748	3	0.440917
1838	4632411P08Rik	1.48476	-0.294427	-0.608685	-0.581645	3	0.465232
1839	4632428C04Rik	1.4362	-0.142857	-0.847344	-0.446003	3	0.478473
1840	4732465J04Rik	1.47682	-0.273794	-0.500504	-0.702522	3	0.492528
1841	4732490B19Rik	1.47511	-0.237644	-0.649774	-0.587689	3	0.616749
1842	4930447K03Rik	1.30614	0.250306	-0.87848	-0.677961	3	0.346583
1843	4930461G14Rik	1.298	0.219964	-0.998481	-0.519478	3	0.322681
1844	4930481B07Rik	1.32878	0.0974528	-0.390791	-1.03544	3	0.366015
1845	4930509G22Rik	1.28856	0.147668	-1.09656	-0.339666	3	0.298555
1846	4930589O11Rik	1.27552	0.292616	-0.613939	-0.9542	3	0.316
1847	4931403E22Rik	1.31994	0.216133	-0.893091	-0.642984	3	0.368064
1848	4933405D12Rik	1.44951	-0.123498	-0.615425	-0.710584	3	0.83932
1849	4933405E24Rik	1.44938	-0.127176	-0.728179	-0.594029	3	0.719154
1850	5430421F17Rik	1.48109	-0.302864	-0.69049	-0.487731	3	0.417662
1851	5730507C01Rik	1.33987	0.184861	-0.826323	-0.698406	3	0.417718
1852	5830416I19Rik	1.48169	-0.273718	-0.59862	-0.609356	3	0.531306
1853	5830487J09Rik	1.28458	0.0629064	-0.205745	-1.14174	3	0.303395
1854	6430511E19Rik	1.27559	0.00743408	-0.117223	-1.1658	3	0.287881
1855	6430548M08Rik	1.38658	0.0689017	-0.809722	-0.645758	3	0.532673
1856	6430710C18Rik	1.42036	-0.0463754	-0.822116	-0.551867	3	0.567448
1857	6720407P12Rik	1.47813	-0.258247	-0.656776	-0.563106	3	0.54822
1858	6720483E21Rik	1.35855	0.0511287	-0.423659	-0.986021	3	0.409479
1859	6820408C15Rik	1.42874	-0.0543319	-0.762197	-0.612212	3	0.672957
1860	9030607J07Rik	1.44469	-0.101081	-0.671806	-0.671806	3	0.848368
1861	9430085M18Rik	1.42679	-0.0424737	-0.645777	-0.738539	3	0.748598
1862	9930014A18Rik	1.34336	0.170421	-0.655519	-0.858267	3	0.435301
1863	A230072E10Rik	1.46279	-0.18506	-0.569169	-0.708558	3	0.729369
1864	A530020G20Rik	1.37962	0.0952159	-0.740498	-0.734336	3	0.53914
1865	A530040E14Rik	1.44626	-0.132394	-0.774572	-0.539296	3	0.608049
1866	A630095N17Rik	1.45801	-0.217789	-0.78995	-0.450274	3	0.473799
1867	A730035I17Rik	1.43096	-0.0896352	-0.521072	-0.82025	3	0.613473
1868	A830005F24Rik	1.30098	0.170458	-1.04864	-0.422792	3	0.317261
1869	A930006K02Rik	1.44222	-0.100089	-0.739422	-0.602705	3	0.714764
1870	AA986860	1.43085	-0.110182	-0.475369	-0.845304	3	0.553285
1871	Abcb8	1.48236	-0.286179	-0.649433	-0.546751	3	0.474898
1872	Abcc3	1.47066	-0.213411	-0.653885	-0.603365	3	0.686361
1873	Abcc4	1.23013	0.281714	-0.392212	-1.11963	3	0.280203
1874	Abhd11	1.4844	-0.300772	-0.538793	-0.64483	3	0.444607
1875	Abhd3	1.44925	-0.133488	-0.748005	-0.567755	3	0.664261
1876	Ablim1	1.38204	0.0876431	-0.700909	-0.768773	3	0.550356
1877	Ablim3	1.31585	0.140453	-0.421232	-1.03507	3	0.357588
1878	Ace2	1.4721	-0.219224	-0.62644	-0.62644	3	0.694348
1879	Acot3	1.4831	-0.282705	-0.6002	-0.6002	3	0.502905
1880	Acot4	1.48173	-0.276978	-0.634492	-0.570256	3	0.508832
1881	Acot6	1.32573	0.219681	-0.775519	-0.769896	3	0.394105
1882	Acp4	1.32665	0.207733	-0.866374	-0.668011	3	0.384298
1883	Acp5	1.47754	-0.248785	-0.608929	-0.619827	3	0.608105
1884	Adam8	1.414	-0.147393	-0.930555	-0.336056	3	0.387976
1885	Adamts1	1.29102	0.280352	-0.685554	-0.88582	3	0.334468
1886	Adamts17	1.47323	-0.297296	-0.430207	-0.745732	3	0.415834
1887	Adamts19	1.40997	-0.0958341	-0.921007	-0.393128	3	0.419546
1888	Adamts5	1.41124	-0.0124335	-0.577136	-0.821675	3	0.61324
1889	Adap1	1.483	-0.293305	-0.654001	-0.535694	3	0.453959
1890	Adgrf5	1.45995	-0.213337	-0.471651	-0.774965	3	0.54042
1891	Adgrg2	1.31715	0.165527	-0.478141	-1.00454	3	0.367238
1892	Adi1	1.3502	0.0638027	-0.412728	-1.00127	3	0.39554
1893	AI661453	1.4841	-0.289952	-0.583534	-0.610618	3	0.481717
1894	Akap5	1.45059	-0.123593	-0.669299	-0.657695	3	0.854812
1895	Aldh1a2	1.34518	0.104075	-0.979094	-0.470156	3	0.375964
1896	Aldh7a1	1.36878	0.106395	-0.853869	-0.621308	3	0.469383
1897	Alkbh2	1.42255	-0.13809	-0.384989	-0.899475	3	0.45502
1898	Alox12	1.43754	-0.121375	-0.820274	-0.495888	3	0.535062
1899	Amz1	1.43697	-0.166509	-0.411201	-0.859255	3	0.482174
1900	Angel1	1.34505	0.0775339	-0.417209	-1.00537	3	0.390546
1901	Ankrd33b	1.43035	-0.0573048	-0.6225	-0.750543	3	0.750274
1902	Ankrd45	1.46059	-0.184718	-0.54141	-0.734461	3	0.675606
1903	Ano7	1.43699	-0.152078	-0.850363	-0.434544	3	0.467438
1904	Anxa4	1.31779	0.220016	-0.896544	-0.641266	3	0.363943
1905	Ap1g2	1.23898	0.297919	-0.456092	-1.08081	3	0.285343
1906	Ap5b1	1.47518	-0.265142	-0.501437	-0.708598	3	0.509611
1907	Apobec3	1.36887	-0.225592	-1.03085	-0.112433	3	0.295168
1908	Apol7b	1.34572	-0.0736665	-1.06878	-0.203279	3	0.311609
1909	Apol9a	1.3767	0.102539	-0.747629	-0.731605	3	0.52848
1910	Apol9b	1.25921	0.173287	-1.13953	-0.292969	3	0.275477
1911	Aqp7	1.41084	-0.176711	-0.946273	-0.287858	3	0.362163
1912	Arhgap27	1.47389	-0.233407	-0.576919	-0.663568	3	0.646086
1913	Arhgap29	1.3595	-0.229905	-0.0847383	-1.04486	3	0.30221
1914	Arhgap32	1.47147	-0.221986	-0.575272	-0.674211	3	0.672898
1915	Arhgef1	1.45939	-0.16238	-0.685238	-0.611772	3	0.766649
1916	Arsg	1.39079	0.0596323	-0.653471	-0.796949	3	0.575767
1917	Art2a	1.46664	-0.207435	-0.71069	-0.548512	3	0.608601
1918	Asphd2	1.4523	-0.137019	-0.598245	-0.717039	3	0.811912
1919	Ass1	1.38828	0.0710259	-0.767471	-0.691831	3	0.559573
1920	Atf3	1.46443	-0.190011	-0.57688	-0.697536	3	0.73664
1921	Atf5	1.26469	-0.166153	0.0710338	-1.16957	3	0.259595
1922	Atp1a2	1.46235	-0.210229	-0.755319	-0.496806	3	0.530225
1923	Atp4a	1.34374	0.17403	-0.837197	-0.680572	3	0.423628
1924	Atxn7l1os2	1.42694	-0.0664217	-0.550049	-0.810472	3	0.641373
1925	AU018091	1.37901	0.0959567	-0.763368	-0.711603	3	0.532084
1926	AW011738	1.42895	-0.0531383	-0.621373	-0.754438	3	0.740957
1927	B130024G19Rik	1.47518	-0.254325	-0.526976	-0.693877	3	0.553216
1928	B230206H07Rik	1.39387	0.0555345	-0.681926	-0.767477	3	0.593901
1929	B230217C12Rik	1.30569	0.235357	-0.932362	-0.608681	3	0.340328
1930	B230303O12Rik	1.43483	-0.100255	-0.52467	-0.809902	3	0.627827
1931	B230334C09Rik	1.46198	-0.172207	-0.620315	-0.669457	3	0.819023
1932	B3galt9	1.46571	-0.295123	-0.385962	-0.784623	3	0.400097
1933	B3gnt3	1.40326	0.00336409	-0.847476	-0.559146	3	0.527399
1934	B3gnt5	1.47164	-0.216936	-0.633975	-0.620726	3	0.696464
1935	B430203G13Rik	1.38337	-0.0391693	-0.370988	-0.973208	3	0.416435
1936	B4galnt1	1.35903	-0.0741393	-0.241157	-1.04373	3	0.34942
1937	Baiap2l1	1.45919	-0.15915	-0.636141	-0.663899	3	0.845215
1938	Basp1	1.34049	0.166154	-0.895598	-0.611048	3	0.402098
1939	Baz1a	1.41826	-0.0135026	-0.731394	-0.673363	3	0.687607
1940	BC016579	1.47313	-0.227168	-0.655267	-0.590692	3	0.642635
1941	BC025920	1.33857	0.0911584	-0.416639	-1.01309	3	0.382629
1942	BC028471	1.42141	-0.0727998	-0.494132	-0.854477	3	0.559155
1943	Bcl3	1.30104	0.212644	-0.998137	-0.51555	3	0.326123
1944	Bdh1	1.38035	0.0795995	-0.83623	-0.623717	3	0.502292
1945	Bglap3	1.45728	-0.181778	-0.759883	-0.51562	3	0.569403
1946	Bicdl1	1.3373	0.191311	-0.706477	-0.822137	3	0.423162
1947	Bmp8b	1.44922	-0.233749	-0.377042	-0.838429	3	0.435112
1948	Bnipl	1.28562	0.263706	-0.577909	-0.971419	3	0.330856
1949	C030013C21Rik	1.44248	-0.152215	-0.466691	-0.823576	3	0.551104
1950	C1qtnf4	1.35567	0.145032	-0.663502	-0.837197	3	0.466425
1951	C230096K16Rik	1.23839	-0.258389	0.188012	-1.16802	3	0.240533
1952	C2cd3	1.33999	0.156227	-0.922321	-0.573893	3	0.392937
1953	C330022C24Rik	1.29543	-0.028025	-0.124816	-1.14259	3	0.296419
1954	Capn5	1.47866	-0.282501	-0.693929	-0.502226	3	0.45742
1955	Carmil1	1.25123	0.131725	-1.17147	-0.21148	3	0.266518
1956	Casz1	1.30164	0.267728	-0.748782	-0.82059	3	0.348762
1957	Cbarp	1.40762	-0.0130423	-0.545594	-0.848981	3	0.573566
1958	Ccdc116	1.34135	0.183249	-0.712241	-0.812355	3	0.432616
1959	Ccdc120	1.4621	-0.190397	-0.729121	-0.542582	3	0.611012
1960	Ccdc141	1.4327	-0.0587106	-0.687952	-0.686037	3	0.785824
1961	Ccdc158	1.45011	-0.121654	-0.665519	-0.662932	3	0.860471
1962	Ccdc88b	1.39437	0.0193503	-0.874274	-0.539446	3	0.491243
1963	Cdc42ep5	1.43831	-0.084606	-0.614284	-0.739425	3	0.786032
1964	Cdcp1	1.48618	-0.304119	-0.582989	-0.599077	3	0.438182
1965	Cdh1	1.4303	-0.0682448	-0.576162	-0.785892	3	0.690074
1966	Cdh3	1.29996	0.20239	-0.486031	-1.01632	3	0.346554
1967	Cdh4	1.48428	-0.29052	-0.596877	-0.596877	3	0.479077
1968	Cdk3	1.44414	-0.105685	-0.730761	-0.60769	3	0.731886
1969	Cdk6os1	1.26251	0.242346	-0.424538	-1.08032	3	0.305602
1970	Cebpb	1.24087	-0.136859	0.0930162	-1.19702	3	0.252771
1971	Celsr1	1.43119	-0.0557037	-0.723971	-0.651512	3	0.740436
1972	Cep170b	1.26539	0.242548	-0.435378	-1.07256	3	0.308355
1973	Cfap251	1.19549	0.235997	-0.22049	-1.21099	3	0.260193
1974	Cfap299	1.45464	-0.254349	-0.822611	-0.377679	3	0.403009
1975	Chst7	1.29747	0.273765	-0.725519	-0.845718	3	0.342841
1976	Cib3	1.4773	-0.247412	-0.60959	-0.620299	3	0.612286
1977	Cirbp	1.42857	-0.0687112	-0.80214	-0.557716	3	0.597279
1978	CJ186046Rik	1.08622	-0.000133649	0.241279	-1.32737	3	0.21409
1979	Clec2l	1.37328	0.109604	-0.705371	-0.777516	3	0.52094
1980	Clic3	1.47701	-0.250492	-0.571322	-0.655197	3	0.596841
1981	Cln3	1.43043	-0.0985182	-0.496873	-0.835037	3	0.579822
1982	Cnp	1.41788	-0.185038	-0.929012	-0.303831	3	0.370843
1983	Col4a6	1.30957	0.209596	-0.550837	-0.968332	3	0.363883
1984	Col6a5	1.44526	-0.143295	-0.79786	-0.504101	3	0.552633
1985	Col9a3	1.18847	-0.0949096	0.153427	-1.24699	3	0.237387
1986	Colgalt2	1.39302	0.0288788	-0.865456	-0.556447	3	0.499015
1987	Coro6	1.24658	-0.132656	0.0786527	-1.19258	3	0.255519
1988	Cox6b2	1.35245	-0.128127	-1.06214	-0.162184	3	0.304517
1989	Cpm	1.44863	-0.115942	-0.668823	-0.663862	3	0.857013
1990	Cpne5	1.44816	-0.11537	-0.69254	-0.640247	3	0.815448
1991	Crct1	1.48529	-0.297961	-0.582348	-0.604981	3	0.457054
1992	Csf2ra	1.31874	0.223599	-0.667426	-0.874913	3	0.383821
1993	Csf3	1.47044	-0.212795	-0.6579	-0.599745	3	0.682806
1994	Cspg5	1.34641	0.173906	-0.785183	-0.735134	3	0.439467
1995	Cst6	1.443	-0.111767	-0.567712	-0.763521	3	0.72451
1996	Ctf1	1.4387	-0.0802127	-0.701353	-0.657131	3	0.794256
1997	Ctf2	1.4691	-0.232277	-0.511369	-0.725456	3	0.573945
1998	Ctnnb1	1.30874	0.240868	-0.894246	-0.655364	3	0.349318
[truncated: 5,986 more rows]

## Sheet: S2
Supplemental Table S2: TGEA cluster genes of AP group.
	gene	APT1	APT2	APT3	APT4	cluster	membership
1	1700028E10Rik	-0.73945	-0.983948	0.859512	0.863886	1	0.336262
2	1700123M08Rik	-0.734818	-0.803128	0.206661	1.33128	1	0.514627
3	3300005D01Rik	-1.13355	-0.473864	0.488569	1.11885	1	0.645934
4	4833411C07Rik	-1.11261	-0.577013	0.874278	0.815347	1	0.382318
5	4930503L19Rik	-1.40767	0.178086	0.27507	0.954512	1	0.277837
6	4930506C21Rik	-0.877393	-0.136462	-0.414378	1.42823	1	0.294489
7	4933421A08Rik	-0.689588	-0.6066	-0.163218	1.45941	1	0.349845
8	5830416I19Rik	-1.32855	-0.0825565	0.364569	1.04654	1	0.390885
9	7330423F06Rik	-0.820874	-0.633697	1.38558	0.068991	1	0.188149
10	9930014A18Rik	-0.883313	-0.711611	0.327633	1.26729	1	0.751653
11	A930012O16Rik	-0.825138	-0.705529	0.195288	1.33538	1	0.631265
12	Abca12	-0.685877	-0.416649	-0.383669	1.48619	1	0.29073
13	Acan	-1.30709	-0.25787	0.767187	0.797773	1	0.342592
14	Ackr3	-0.841922	-0.829137	0.513445	1.15762	1	0.574186
15	Actc1	-1.07098	-0.557698	0.485962	1.14272	1	0.713603
16	Actc1dt	-1.17647	-0.331698	0.324769	1.1834	1	0.594523
17	Adam8	-1.20526	-0.436741	0.755753	0.88625	1	0.417412
18	Adap1	-1.2309	-0.380654	0.661859	0.949697	1	0.450642
19	Adcy1	-1.25383	0.00782874	0.0522064	1.19379	1	0.362161
20	Adgra2	-0.664267	-1.04624	0.830633	0.879874	1	0.31977
21	Adh7	-1.11295	0.0463657	-0.238192	1.30478	1	0.310639
22	Adss2	-1.03051	-0.403274	0.105519	1.32826	1	0.60103
23	Aldh18a1	-0.601117	-1.04345	0.507987	1.13658	1	0.359836
24	Angptl2	-0.000706246	-1.12026	1.30773	-0.186763	1	0.137862
25	Ank2	-0.80325	-0.272621	-0.384485	1.46036	1	0.305803
26	Apobr	-1.11951	-0.519886	0.562189	1.0772	1	0.607366
27	Arfgef3	-1.00144	-0.652874	0.508963	1.14535	1	0.708728
28	Ark2c	-1.1369	-0.343311	0.243077	1.23714	1	0.612586
29	Arrdc4	-0.81262	-0.841995	0.465495	1.18912	1	0.57234
30	Artn	-0.935758	-0.72778	0.506951	1.15659	1	0.674928
31	Asphd2	-1.23853	-0.303849	0.467664	1.07471	1	0.51265
32	Asxl3	-1.42442	0.0484323	0.583115	0.792876	1	0.274996
33	Atf3	-1.02721	-0.594877	0.439981	1.18211	1	0.788121
34	Atf4	-0.82397	-0.861496	0.561218	1.12425	1	0.523622
35	Atp10a	-1.37129	-0.116006	0.736755	0.750538	1	0.298382
36	Awat2	-1.10674	-0.483623	0.42329	1.16707	1	0.714342
37	B230217O12Rik	-0.991248	-0.545929	0.249968	1.28721	1	0.803561
38	B4galnt3	-0.781344	-0.825858	0.347581	1.25962	1	0.580673
39	Bag5	-1.30657	-0.253525	0.703779	0.85632	1	0.367827
40	BC030500	-1.02365	-0.473865	0.198156	1.29936	1	0.715292
41	Bcap29	-1.07394	-0.175573	-0.0946773	1.34419	1	0.406916
42	Bcat1	-0.694434	-0.664711	-0.0794669	1.43861	1	0.379108
43	Bcl2l15	-1.23876	-0.371504	0.680699	0.929569	1	0.434753
44	Bdkrb2	-0.815249	-0.403944	-0.235679	1.45487	1	0.363339
45	Bfsp1	-0.882654	-0.562661	0.0669637	1.37835	1	0.579669
46	Bmal1	-0.861397	-0.772177	0.412153	1.22142	1	0.6735
47	Btbd19	-0.698167	-0.84373	0.217793	1.3241	1	0.470249
48	C030047K22Rik	-1.05492	-0.653478	0.834344	0.874057	1	0.414092
49	C130075A20Rik	-1.30381	0.0953538	0.0746876	1.13376	1	0.325449
50	C2cd5	-1.35002	-0.165547	0.729817	0.785751	1	0.320236
51	Card14	-0.711431	-1.00746	0.887684	0.831208	1	0.318648
52	Ccnd1	-0.543706	-1.12304	0.66885	0.997898	1	0.306423
53	Ccser1	-0.512831	-1.15456	0.750387	0.917009	1	0.283261
54	Cd68	-0.548958	-1.12824	0.740576	0.936624	1	0.297524
55	Cdh11	-0.920757	0.0177611	-0.482363	1.38536	1	0.266
56	Cdk3	-1.04125	-0.470262	0.230241	1.28127	1	0.735294
57	Cdnf	-0.843874	-0.503114	-0.0773599	1.42435	1	0.453564
58	Cecr2	-0.974093	-0.703157	0.564645	1.1126	1	0.634255
59	Cers3	-0.666292	-0.807752	0.0978076	1.37624	1	0.409425
60	Chac1	-0.75691	-0.946413	0.650742	1.05258	1	0.424767
61	Chct1	-0.876515	-0.854686	0.828818	0.902383	1	0.392562
62	Chd1l	-0.995969	-0.483818	0.157193	1.32259	1	0.683377
63	Chn1	-1.13503	0.191823	-0.312648	1.25585	1	0.267669
64	Chrd	-0.941306	-0.53078	0.124202	1.34788	1	0.654938
65	Chst7	-1.238	-0.272359	0.399809	1.11055	1	0.515758
66	Ciart	-0.70573	-0.931092	0.434083	1.20274	1	0.462596
67	Cited1	-0.72573	-0.781313	1.35655	0.150497	1	0.195963
68	Cldn6	-0.932268	-0.567732	0.165381	1.33462	1	0.702137
69	Cldn9	-0.433672	-1.20926	0.821279	0.821655	1	0.250936
70	Clip4	-1.3713	-0.00342799	0.391929	0.982804	1	0.341919
71	Coa8	-0.816371	-0.792187	0.350269	1.25829	1	0.633509
72	Col13a1	-0.77472	-0.860698	0.416641	1.21878	1	0.548693
73	Cpox	-1.17336	-0.421126	0.501703	1.09278	1	0.589523
74	Crls1	-0.976518	-0.621675	0.361592	1.2366	1	0.858605
75	Cry1	-0.967253	-0.704263	0.542969	1.12855	1	0.655426
76	Csf3	-0.894616	-0.164718	-0.367951	1.42728	1	0.310283
77	Cxcl1	-1.12287	0.447056	-0.471707	1.14752	1	0.207828
78	Cxcl2	-0.60807	0.163839	-0.896977	1.34121	1	0.1865
79	Cyb5r1	-0.629743	-0.802161	0.0322893	1.39961	1	0.358671
80	D5Ertd615e	-0.639711	-0.833073	0.099127	1.37366	1	0.382841
81	D730003K21Rik	-1.18213	-0.0437154	-0.0387412	1.26458	1	0.373582
82	Dab2	-1.18747	0.0604806	-0.126152	1.25314	1	0.324362
83	Dagla	-0.524276	-1.1149	0.556265	1.08291	1	0.310061
84	Dhrs9	-0.993949	-0.121696	-0.271311	1.38696	1	0.336443
85	Dll4	-0.760011	-0.818403	1.29265	0.285766	1	0.214686
86	Dnph1	-1.28276	-0.28552	0.637085	0.931196	1	0.414437
87	Dock11	-1.18605	0.0250202	-0.0972302	1.25826	1	0.339742
88	Dph1	-1.37404	0.0424735	0.331351	1.00021	1	0.329879
89	Dppa2	-0.916577	-0.530695	0.0790623	1.36821	1	0.60182
90	Dpysl5	-1.01957	-0.551202	0.32551	1.24527	1	0.845831
91	Dtwd1	-1.31196	0.131586	0.0587711	1.1216	1	0.311031
92	Dus2	-0.751791	-0.735957	0.116786	1.37096	1	0.506518
93	Dus4l	-1.05851	-0.418724	0.184931	1.2923	1	0.664308
94	Eef2k	-1.09986	-0.399208	0.24588	1.25319	1	0.670108
95	Eif2b3	-0.965591	-0.36587	-0.0579325	1.38939	1	0.473074
96	Eif4ebp1	-0.764612	-0.927567	0.597845	1.09433	1	0.454165
97	Elac1	-0.77082	-0.860353	0.406156	1.22502	1	0.547669
98	Elf3	-0.936376	-0.684305	0.397045	1.22363	1	0.794702
99	Epb41l3	-1.14718	-0.29041	0.186676	1.25092	1	0.556992
100	Epdr1	-1.42007	0.143718	0.365967	0.910388	1	0.279001
101	Eprs1	-0.664473	-0.861989	0.192965	1.3335	1	0.427171
102	Erlin1	-0.827646	-0.57303	-0.00877942	1.40945	1	0.493573
103	Ermp1	-0.823324	-0.688357	0.161825	1.34986	1	0.61021
104	Fam13c	-0.813382	-0.573241	-0.0307191	1.41734	1	0.472152
105	Fam169a	-1.27959	-0.303442	0.697777	0.885256	1	0.393307
106	Fam185a	-1.18664	-0.466991	0.769603	0.884031	1	0.419391
107	Fat2	-0.808078	-0.56438	-0.0508815	1.42334	1	0.457184
108	Fcna	-0.896531	-0.670597	0.274356	1.29277	1	0.768605
109	Fgf21	-0.675421	-0.985694	0.520268	1.14085	1	0.412172
110	Flacc1	-1.39706	-0.0487538	0.704651	0.741161	1	0.282063
111	Flt3	-1.14352	-0.519539	0.690862	0.972193	1	0.492343
112	Fosl1	-1.2925	-0.265916	0.630246	0.928175	1	0.407317
113	Foxb1	-0.695372	-0.554712	-0.219765	1.46985	1	0.33584
114	Frmd4b	-1.31967	0.01143	0.205454	1.10278	1	0.359923
115	Frmd5	-0.837535	-0.636539	1.37222	0.101857	1	0.192316
116	Fyn	-0.801999	-0.740144	0.214348	1.3278	1	0.607788
117	Gabra2	-1.10027	-0.375498	1.26678	0.208993	1	0.20301
118	Galntl6	-0.864084	-0.637326	0.150681	1.35073	1	0.644326
119	Garin1b	-0.923583	-0.737541	0.496377	1.16475	1	0.675512
120	Gars1	-0.765226	-0.857955	0.386746	1.23643	1	0.546939
121	Gata3	-0.939497	-0.735588	0.543176	1.13191	1	0.638166
122	Gcnt3	-0.641898	-1.03119	0.586533	1.08655	1	0.372138
123	Gda	-0.814534	0.0377001	-0.619893	1.39673	1	0.23684
124	Gls2	-0.955109	-0.677675	1.20079	0.431989	1	0.247274
125	Gm10385	-0.946895	-0.721579	0.525359	1.14312	1	0.662964
126	Gm10425	-1.01405	-0.386655	0.0518038	1.3489	1	0.554756
127	Gm11249	-1.25428	0.0390893	0.021545	1.19365	1	0.346945
128	Gm11992	-0.737772	-0.85303	0.314408	1.27639	1	0.524524
129	Gm12002	-0.993501	-0.0550279	-0.3302	1.37873	1	0.309932
130	Gm12915	-0.565088	-1.06528	0.485932	1.14443	1	0.338529
131	Gm13003	-0.703847	-0.21334	-0.550978	1.46817	1	0.254971
132	Gm13421	-0.625451	-0.872368	0.146393	1.35143	1	0.37763
133	Gm14487	-0.955624	-0.545155	0.174448	1.32633	1	0.716586
134	Gm15410	-0.94996	-0.673668	0.408289	1.21534	1	0.799461
135	Gm15602	-0.317855	-1.11185	1.28086	0.148841	1	0.174629
136	Gm15663	-0.688311	-0.705833	-0.0296364	1.42378	1	0.391354
137	Gm15816	-0.809807	-0.694459	0.14776	1.35651	1	0.586454
138	Gm16046	-0.538732	-1.13816	0.903104	0.773792	1	0.266701
139	Gm1604a	-1.0948	-0.357749	1.28236	0.170189	1	0.196847
140	Gm17300	-0.983287	-0.699305	0.587757	1.09483	1	0.612589
141	Gm20707	-1.0965	-0.415876	0.265733	1.24664	1	0.69155
142	Gm24867	-0.498431	-1.164	0.745051	0.917376	1	0.27913
143	Gm25579	-1.05314	-0.544741	0.40047	1.19741	1	0.798339
144	Gm26633	-1.20456	-0.43178	0.709083	0.927257	1	0.444616
145	Gm28723	-0.810354	-0.530566	-0.0920339	1.43295	1	0.433975
146	Gm32122	-0.733222	-0.806907	0.21092	1.32921	1	0.513379
147	Gm32369	-1.00391	-0.662812	0.547133	1.11959	1	0.663497
148	Gm33046	-0.917853	-0.664134	0.308743	1.27324	1	0.808034
149	Gm34719	-0.664696	-0.477406	-0.344936	1.48704	1	0.294455
150	Gm34804	-0.794428	-0.286161	-0.382516	1.46311	1	0.305954
151	Gm35835	-1.35483	-0.154635	0.780015	0.729451	1	0.298812
152	Gm36211	-1.18436	-0.43193	0.579504	1.03678	1	0.53705
153	Gm36393	-0.801844	-0.332432	-0.328195	1.46247	1	0.325111
154	Gm36548	-1.20983	-0.365436	0.50299	1.07227	1	0.542578
155	Gm37131	-1.24498	-0.372805	0.773978	0.843805	1	0.383576
156	Gm37359	-1.203	-0.418557	0.633467	0.988089	1	0.48931
157	Gm37435	-0.942562	-0.450594	0.0117067	1.38145	1	0.536069
158	Gm37648	-0.869435	0.0192587	-0.545043	1.39522	1	0.25281
159	Gm37741	-0.734336	-0.580219	-0.136469	1.45102	1	0.380714
160	Gm38161	-0.64269	-1.0069	0.498822	1.15077	1	0.391324
161	Gm4117	-0.967436	0.00958568	-0.416964	1.37481	1	0.280901
162	Gm42655	-0.735845	-0.615215	-0.0884599	1.43952	1	0.400918
163	Gm43064	-1.06824	-0.48728	1.23142	0.324098	1	0.225354
164	Gm43154	-0.848827	0.191438	-0.677975	1.33536	1	0.217289
165	Gm43488	-0.855073	-0.836473	0.582619	1.10893	1	0.535468
166	Gm43803	-0.969406	-0.624405	0.34955	1.24426	1	0.859948
167	Gm43805	-1.12865	-0.431983	0.379224	1.18141	1	0.686042
168	Gm44206	-1.40855	0.0888721	0.397795	0.921878	1	0.297089
169	Gm44652	-1.40818	0.165965	0.291016	0.951202	1	0.280728
170	Gm45844	-1.05085	-0.455161	0.226446	1.27956	1	0.719415
171	Gm4610	-1.2392	-0.383245	0.785126	0.837315	1	0.381592
172	Gm48226	-0.944147	-0.493764	0.0743676	1.36354	1	0.59882
173	Gm49106	-0.841506	-0.784718	0.392527	1.2337	1	0.655162
174	Gm54639	-1.40974	0.148165	0.31861	0.942961	1	0.284323
175	Gm55328	-0.867406	-0.747182	0.368047	1.24654	1	0.70974
176	Gm56549	-1.25711	-0.285672	1.04341	0.499365	1	0.251065
177	Gm56719	-0.803937	-0.812171	0.36751	1.2486	1	0.608545
178	Gm56812	-0.791642	-0.860577	0.460189	1.19203	1	0.549807
179	Gm57215	-1.08875	-0.390265	1.27269	0.206329	1	0.203203
180	Gm57854	-1.31562	-0.173595	0.48955	0.999669	1	0.412018
181	Gm7143	-1.05044	0.437512	-0.564552	1.17748	1	0.20303
182	Gm7901	-1.1323	-0.222137	0.0643068	1.29013	1	0.479574
183	Gm9115	-0.912429	0.0574449	-0.520842	1.37583	1	0.254618
184	Gm9531	-1.27592	0.457564	-0.234169	1.05253	1	0.21409
185	Gm9936	-0.698842	-0.712441	-0.00435505	1.41564	1	0.40831
186	Gng2	-0.892777	-0.473967	-0.0392305	1.40597	1	0.49082
187	Gnmt	-0.895911	-0.450843	-0.0639177	1.41067	1	0.47244
188	Got1	-1.05755	-0.531009	0.383267	1.20529	1	0.799552
189	Greb1l	-1.174	-0.484157	0.749724	0.908428	1	0.437758
190	Grip1	-1.2533	-0.348797	0.911136	0.690957	1	0.312904
191	Hhip	-0.794538	-0.467872	-0.191281	1.45369	1	0.378961
192	Hoxa9	-0.829814	-0.84813	1.14257	0.535378	1	0.262219
193	Hspa9	-0.93705	-0.553741	0.152067	1.33872	1	0.687442
194	Ifrd2	-1.35849	-0.0775999	0.475841	0.960245	1	0.361048
195	Il22ra1	-0.881031	-0.484533	-0.04407	1.40963	1	0.485308
196	Il36a	-0.721977	0.0738881	-0.739742	1.38783	1	0.213629
197	Il5ra	-0.656392	-0.577966	-0.241099	1.47546	1	0.314535
198	Il7	-1.43647	0.168515	0.405613	0.862342	1	0.262344
199	Inhbe	-0.740656	-0.664912	-0.0118865	1.41746	1	0.437654
200	Ints6l	-1.19479	-0.3281	0.370778	1.15211	1	0.577113
201	Itgb7	-0.773558	-0.625687	-0.0184241	1.41767	1	0.457002
202	Itm2a	-0.848081	-0.632051	0.113218	1.36691	1	0.599588
203	Izumo1	-0.356373	-1.25269	0.872485	0.736575	1	0.227461
204	Kctd4	-1.19746	-0.254267	0.252748	1.19898	1	0.53104
205	Khdrbs3	-1.32941	0.341529	-0.0664593	1.05434	1	0.242728
206	Lif	-0.800867	-0.797392	0.327132	1.27113	1	0.614746
207	Lins1	-0.644573	-0.798819	0.0491171	1.39427	1	0.376157
208	Lmo1	-0.938737	-0.429629	-0.022209	1.39057	1	0.506129
209	Loxl4	-1.1143	-0.46579	0.407274	1.17282	1	0.707361
210	Lrrc66	-0.5729	-0.876808	1.3776	0.0721037	1	0.182047
211	Lrrc73	-1.31479	-0.00186915	0.208594	1.10807	1	0.366511
212	Ly6g	-1.22134	-0.259526	1.15547	0.325396	1	0.21466
213	Lyrm4	-1.12674	-0.31268	0.173489	1.26593	1	0.572114
214	Magi2	-0.822824	-0.781819	0.341733	1.26291	1	0.646342
215	Mal	-1.11437	-0.509029	0.510586	1.11282	1	0.652789
216	Mapk4	-0.642601	-0.99851	0.471687	1.16942	1	0.39619
217	Matcap2	-1.29994	-0.271031	0.748667	0.822307	1	0.355698
218	Mcu	-1.0698	-0.559045	0.485474	1.14337	1	0.714999
219	Metrn	-1.37795	-0.0899342	0.644941	0.822938	1	0.316656
220	Mkrn2	-0.995599	-0.495823	0.175284	1.31614	1	0.706545
221	Mmp24	-1.11403	-0.575552	0.831957	0.857626	1	0.40718
222	Mnd1	-1.21147	-0.404956	0.984184	0.632243	1	0.297271
223	Mrm3	-1.02376	-0.491097	0.2267	1.28816	1	0.750183
224	mt-Th	-1.26046	-0.0672179	0.151323	1.17636	1	0.403273
225	Mtbp	-0.975493	-0.724371	0.651272	1.04859	1	0.547281
226	Mthfd1l	-0.928462	-0.713805	0.447021	1.19525	1	0.734299
227	Mthfd2	-0.727809	-0.976385	0.672061	1.03213	1	0.398484
228	Mtln	-1.29211	-0.280193	0.875286	0.697013	1	0.307182
229	Mtr	-0.968763	-0.694404	0.518342	1.14482	1	0.684935
230	Myt1	-0.94631	-0.579216	0.212585	1.31294	1	0.762246
231	Nars2	-1.17538	-0.3644	0.382436	1.15734	1	0.609232
232	Ndufaf6	-1.30892	-0.167661	0.448048	1.02853	1	0.422114
233	Nfil3	-0.53635	-1.08737	0.486496	1.13722	1	0.320992
234	Ngef	-1.27007	-0.263473	1.03289	0.500648	1	0.249394
235	Nkx6-3	-0.724111	-0.815173	0.209974	1.32931	1	0.501483
236	Nod2	-0.701425	-0.610373	-0.142549	1.45435	1	0.362298
237	Nos3	-0.741767	-0.963817	1.03491	0.670679	1	0.282483
238	Nrg1	-1.15935	-0.51039	0.861099	0.808646	1	0.377522
239	Nup210	-1.08704	-0.574751	0.599344	1.06245	1	0.594463
240	Panct2	-1.0521	-0.443641	0.21044	1.2853	1	0.700053
241	Pax1	-1.09476	-0.503475	1.1671	0.431137	1	0.247125
242	Pdx1	-0.900379	-0.229776	-0.300341	1.4305	1	0.337637
243	Phgdh	-1.08967	-0.435087	0.282349	1.24241	1	0.71522
244	Pim3	-0.807688	-0.869683	0.534954	1.14242	1	0.52489
245	Platr31	-0.864938	-0.628893	0.138388	1.35544	1	0.634498
246	Plcl2	-1.34362	0.038715	0.239067	1.06584	1	0.343559
247	Plk3	-0.72429	-0.945312	0.528206	1.1414	1	0.450543
248	Pparg	-0.848672	-0.651664	0.146187	1.35415	1	0.626335
249	Ppp1r15a	-0.955368	-0.34146	-0.103182	1.40001	1	0.441406
250	Prkch	-1.13128	-0.54026	0.710666	0.960874	1	0.483624
251	Prmt7	-1.18173	-0.457958	0.662508	0.977178	1	0.488452
252	Procr	-1.43224	0.122672	0.459635	0.849931	1	0.271101
253	Prodh	-1.06458	-0.634426	0.747357	0.951648	1	0.473306
254	Prokr1	-1.17209	-0.473006	0.665523	0.97957	1	0.49314
255	Psapl1	-0.708764	-0.952551	0.506374	1.15494	1	0.444359
256	Psat1	-0.92188	-0.785158	0.657717	1.04932	1	0.520226
257	Ptpn22	-1.30865	-0.220085	0.952076	0.576663	1	0.263547
258	Ptprb	-1.18055	-0.448174	1.01318	0.615548	1	0.294382
259	Ptprt	-0.883053	-0.346796	-0.204736	1.43458	1	0.383981
260	Pus7l	-1.23367	-0.268256	0.377982	1.12394	1	0.519757
261	Qrfp	-0.947614	-0.490695	0.0761612	1.36215	1	0.600566
262	Rab28	-1.04072	-0.522599	0.322425	1.2409	1	0.818392
263	Rapgef3	-0.703182	-0.901459	0.35206	1.25258	1	0.476185
264	Rapgef3os2	-0.883904	-0.779747	0.495047	1.1686	1	0.635237
265	Rasgrp4	-0.598445	-1.01474	0.412268	1.20092	1	0.367411
266	Rasip1	-0.612466	-1.04217	0.535901	1.11874	1	0.3632
267	Rassf5	-1.18275	-0.420649	0.538338	1.06506	1	0.560964
268	Recql4	-1.18922	-0.166359	0.11242	1.24316	1	0.457802
269	Rgs16	-1.30263	-0.260808	0.862209	0.701231	1	0.306082
270	Ripor2	-0.668485	-0.850201	0.177499	1.34119	1	0.429146
271	Ripor3	-0.70575	-0.807433	0.16283	1.35035	1	0.468992
272	Rnd1	-1.0945	-0.464996	0.349714	1.20978	1	0.740775
273	Rnf180	-0.873102	-0.78622	0.481181	1.17814	1	0.635009
274	Rpl22l1	-0.954793	-0.565334	0.20627	1.31386	1	0.756295
275	Sclt1	-0.984295	-0.622346	0.383082	1.22356	1	0.847592
276	Scrn1	-1.32868	0.441765	-0.124927	1.01185	1	0.21717
277	Sema6a	-1.21176	-0.113628	0.0968395	1.22855	1	0.425626
278	Sgk2	-1.0943	-0.516255	1.151	0.459558	1	0.25385
279	Sh3bp5	-0.966643	-0.609715	0.313101	1.26326	1	0.858333
280	Sh3gl2	-0.977602	-0.72212	0.651985	1.04774	1	0.547248
281	Shmt2	-0.797943	-0.860535	0.477465	1.18101	1	0.548003
282	Slamf9	-0.608662	-0.954226	0.282608	1.28028	1	0.37694
283	Slc1a4	-0.602551	-1.0698	0.619271	1.05308	1	0.34251
284	Slc1a5	-0.896493	-0.800739	0.609011	1.08822	1	0.545685
285	Slc22a21	-1.29582	0.0484125	0.103859	1.14355	1	0.345563
286	Slc22a4	-1.1614	-0.310527	0.250456	1.22147	1	0.581363
287	Slc25a33	-0.811419	-0.762747	0.276782	1.29738	1	0.634857
288	Slc3a2	-0.927155	-0.73856	0.510672	1.15504	1	0.663404
289	Slc6a15	-1.04207	-0.374647	0.0877964	1.32892	1	0.574289
290	Slc7a11	-0.94109	-0.667547	0.371379	1.23726	1	0.821381
291	Slc7a5	-1.12646	-0.552749	0.751085	0.928127	1	0.456727
292	Snhg1	-0.982834	-0.359455	-0.0373598	1.37965	1	0.485507
293	Snhg15	-1.28633	-0.00904993	0.144567	1.15081	1	0.372636
294	Snhg5	-1.03864	-0.446457	0.186155	1.29894	1	0.68659
295	Spo11	-1.02401	-0.631745	0.5266	1.12916	1	0.688942
296	Sptbn5	-0.54002	-1.08714	0.495247	1.13191	1	0.322678
297	St3gal6	-0.678009	-0.644476	-0.129477	1.45196	1	0.353518
298	Stbd1	-0.66539	-0.823227	0.123194	1.36542	1	0.41462
299	Steap1	-0.945821	-0.606685	0.260395	1.29211	1	0.812812
300	Suox	-1.07051	-0.58015	0.546852	1.10381	1	0.653343
301	Susd1	-0.356428	-1.2426	0.958345	0.640684	1	0.218895
302	Syne1	-1.10748	-0.536887	0.564058	1.08031	1	0.614785
303	Tdp1	-1.21643	-0.420589	0.776757	0.860262	1	0.399388
304	Tekt5	-0.783087	-0.775215	0.24452	1.31378	1	0.588037
305	Tgm1	-1.18393	-0.460986	0.950785	0.694129	1	0.32283
306	Tigit	-1.31721	-0.222125	0.893876	0.645456	1	0.282966
307	Tincr	-0.866113	-0.700068	0.266713	1.29947	1	0.720198
308	Tmem125	-1.04187	-0.667036	0.786002	0.922909	1	0.446705
309	Tmem40	-1.20353	-0.275214	0.302092	1.17665	1	0.544581
310	Tmem47	-1.35514	0.144678	0.152438	1.05803	1	0.30285
311	Tmem63c	-1.42118	0.0582086	0.526576	0.8364	1	0.284032
312	Tmem74	-0.703658	-0.665323	-0.0655615	1.43454	1	0.389995
313	Tmtc2	-0.663573	-0.747781	-0.00303122	1.41439	1	0.379549
314	Tnfaip2	-0.626759	-0.92974	0.262784	1.29372	1	0.393684
315	Trdmt1	-1.04784	-0.379256	0.105325	1.32178	1	0.588056
316	Trex2	-1.12261	-0.505929	0.533467	1.09508	1	0.627386
317	Trib3	-0.624368	-0.966137	0.34144	1.24906	1	0.393071
318	Trim31	-1.27955	-0.111131	0.257501	1.13318	1	0.425324
319	Trim40	-1.11419	-0.556498	0.67208	0.998604	1	0.520069
320	Trim47	-1.31962	-0.216438	0.641472	0.894583	1	0.376899
321	Tsku	-1.27645	-0.316736	0.821473	0.771712	1	0.340942
322	Ttc7b	-1.13417	-0.521189	0.638059	1.0173	1	0.536805
323	Tubb3	-1.29735	-0.177783	0.423505	1.05163	1	0.436463
324	Unc13d	-1.00524	-0.617448	0.42945	1.19324	1	0.805006
325	Upp1	-1.39184	0.0535926	0.382378	0.955871	1	0.315921
326	Vgf	-1.31347	-0.197289	0.53779	0.972966	1	0.408535
327	Wipf1	-1.3031	-0.208384	0.996783	0.514704	1	0.247136
328	Wnt10a	-0.863047	-0.862667	0.758183	0.967531	1	0.425844
329	Zbtb32	-0.847777	-0.867581	1.02701	0.688346	1	0.302454
330	Zc3h8	-1.09242	-0.36544	0.176486	1.28138	1	0.616355
331	Zdhhc23	-1.08007	-0.566045	0.541823	1.10429	1	0.65319
332	Zfp493	-0.493882	-1.14137	0.576439	1.05881	1	0.294294
333	Zfp804b	-1.34808	-0.155555	0.870162	0.633476	1	0.270272
334	Zfp979	-1.08942	-0.191993	-0.0504114	1.33183	1	0.427909
335	1700025F24Rik	-1.27259	1.16892	-0.0143969	0.118065	2	0.336445
336	1700066M21Rik	-1.35637	1.03313	0.304209	0.0190297	2	0.569329
337	2310003N18Rik	-0.730072	0.0191223	1.40759	-0.696643	2	0.192774
338	2310074N15Rik	-1.33024	0.083667	1.09577	0.150804	2	0.291641
339	2700069I18Rik	-1.45783	0.726521	0.166269	0.565036	2	0.390714
340	3110099E03Rik	-1.35916	0.453195	0.971116	-0.0651551	2	0.414351
341	4930544M13Rik	-1.43351	0.863036	0.422158	0.148318	2	0.744309
342	4930558J18Rik	-1.48564	0.300888	0.576253	0.608499	2	0.327365
343	6230426M11Rik	-1.29162	1.09331	0.34075	-0.142437	2	0.452472
344	6820445E23Rik	-1.16194	-0.19985	1.26515	0.0966449	2	0.221748
345	9330111N05Rik	-1.47703	0.475733	0.287616	0.71368	2	0.324121
346	Abcb1b	-1.42723	0.106091	0.859404	0.461731	2	0.292162
347	Ace2	-1.46061	0.171091	0.699133	0.590387	2	0.294048
348	Actr3b	-1.36282	0.999448	-0.0155714	0.378939	2	0.372214
349	Anln	-1.31527	0.853354	0.697415	-0.235497	2	0.535472
350	Apold1	-1.35459	0.174709	1.05818	0.121699	2	0.320153
351	Areg	-1.17186	1.20012	-0.31915	0.29089	2	0.253756
352	Arhgap19	-1.2899	0.93617	0.622498	-0.268766	2	0.500581
353	Armc2	-1.24854	-0.196433	1.14592	0.299048	2	0.223185
354	Atp1b1	-1.31842	0.674676	0.869309	-0.225564	2	0.465778
355	Aurka	-1.2081	0.876668	0.764473	-0.433037	2	0.377545
356	Aurkb	-1.07735	0.779319	0.919589	-0.621557	2	0.291041
357	B3galt1	-1.39886	0.888368	0.00655383	0.503937	2	0.365508
358	Bex1	-1.49701	0.413555	0.564266	0.519184	2	0.387857
359	Bglap3	-1.45073	0.279502	0.329334	0.841897	2	0.256196
360	Blmh	-1.48543	0.634454	0.30527	0.545701	2	0.416582
361	Blnk	-1.42596	0.67508	0.713826	0.03705	2	0.638206
362	Bysl	-1.46599	0.779559	0.281763	0.404672	2	0.500088
363	C920021L13Rik	-1.3084	0.550967	-0.211898	0.969336	2	0.221189
364	Cad	-1.40584	0.325299	0.948926	0.131618	2	0.384792
365	Ccdc86	-1.46055	0.805254	0.284873	0.370422	2	0.521645
366	Ccna2	-1.24335	0.988381	0.599013	-0.344043	2	0.41415
367	Ccnb1	-1.28785	0.967555	0.580856	-0.260565	2	0.497142
368	Ccnb1-ps	-1.25915	1.08659	0.417175	-0.244613	2	0.405647
369	Cdc25b	-1.34078	0.135926	1.08097	0.123887	2	0.306899
370	Cdc25c	-1.44919	0.523108	0.777204	0.148876	2	0.514641
371	Cdc42ep3	-1.24802	1.08415	0.438055	-0.274181	2	0.389098
372	Cdca3	-1.2493	1.00213	0.573273	-0.326097	2	0.420882
373	Cdca8	-1.39462	0.740232	0.709928	-0.0555364	2	0.648739
374	Cdk2ap1rt	-1.48928	0.351563	0.49387	0.643847	2	0.330152
375	Cdkn2c	-1.34064	0.898189	0.607271	-0.164821	2	0.621993
376	Cdr2	-1.2423	1.02009	0.553484	-0.331275	2	0.4055
377	Cdv3-ps	-1.36668	0.942769	0.489015	-0.0651038	2	0.712971
378	Cenpa	-1.21009	0.686793	0.942484	-0.419183	2	0.364074
379	Cenpe	-1.3536	0.985085	0.438701	-0.0701895	2	0.653471
380	Cenpn	-1.4716	0.425703	0.753409	0.292487	2	0.444986
381	Cep126	-1.40502	0.91305	0.0572608	0.434712	2	0.398698
382	Cgref1	-1.27845	0.990088	0.558735	-0.27037	2	0.475622
383	Cldn18	-1.27399	1.16954	0.00933762	0.0951067	2	0.341856
384	Clnk	-1.26539	-0.0184992	1.17778	0.10611	2	0.261439
385	Clnkos	-0.964359	0.514105	1.14826	-0.698005	2	0.2498
386	Cmss1	-1.42493	0.418918	0.123506	0.882508	2	0.256426
387	Cobl	-1.4346	0.356997	0.880753	0.19685	2	0.406487
388	Cpeb2	-1.31253	1.05625	0.381877	-0.125589	2	0.516411
389	Cpne2	-1.32439	0.732804	0.812519	-0.220937	2	0.499325
390	Crybg1	-1.47907	0.707422	0.301564	0.47008	2	0.463319
391	Csta1	-1.27332	1.14094	0.250808	-0.118429	2	0.389068
392	Cwh43	-1.40974	0.179145	0.949479	0.281117	2	0.327126
393	Cxcl3	-1.18112	0.905139	0.749382	-0.473401	2	0.351101
394	D030068K23Rik	-0.807306	0.311226	1.27963	-0.783548	2	0.212894
395	D830036C21Rik	-1.46855	0.432977	0.762419	0.273153	2	0.450966
396	Dbf4	-1.22529	0.912694	0.711633	-0.399034	2	0.396149
397	Dcdc2c	-1.23079	1.18526	-0.17634	0.22187	2	0.288991
398	Dctpp1	-1.24032	0.802998	0.819153	-0.381834	2	0.406548
399	Dipk1b	-1.48103	0.279145	0.657282	0.544607	2	0.336217
400	Dlx1	-1.3172	1.11303	0.153538	0.0506349	2	0.425544
401	Dusp14	-1.48733	0.441438	0.674682	0.371208	2	0.441431
402	Ect2	-1.22862	1.0074	0.585569	-0.364344	2	0.388913
403	Efcab5	-1.25472	-0.13748	1.16389	0.228316	2	0.236182
404	Eif4g2	-1.42449	0.871732	0.446881	0.105876	2	0.783927
405	Eif6	-1.42589	0.903926	0.343192	0.178777	2	0.659792
406	Elavl2	-1.26948	0.923682	-0.314659	0.660462	2	0.258855
407	Enoph1	-1.2636	1.01678	0.535117	-0.288303	2	0.441924
408	Eps8	-1.43809	0.161461	0.851532	0.425101	2	0.313604
409	Espl1	-1.25464	0.917858	0.68157	-0.344787	2	0.435947
410	Esx1	-1.42018	0.0492442	0.828514	0.542423	2	0.266966
411	Exosc2	-1.35543	0.957061	0.488584	-0.0902182	2	0.677051
412	Faap24	-1.33602	1.0176	0.413006	-0.0945847	2	0.591147
413	Fabp5	-1.06656	0.755316	0.944136	-0.632888	2	0.286648
414	Fam72a	-1.24071	0.820504	0.801339	-0.381129	2	0.409218
415	Fbxo21	-1.35913	0.24611	1.04272	0.0703035	2	0.342634
416	Fgf13	-1.48765	0.646331	0.333359	0.50796	2	0.440868
417	Fmc1	-1.38787	0.912324	0.491172	-0.0156293	2	0.776975
418	Foxc1	-1.3026	0.967808	0.561438	-0.226645	2	0.530764
419	Foxg1	-1.45095	0.133253	0.72525	0.592448	2	0.28299
420	Foxm1	-1.21282	0.770874	0.86795	-0.426003	2	0.376029
421	Fzd9	-1.46152	0.478545	0.215951	0.767023	2	0.302119
422	Gemin6	-1.32236	0.783518	0.765551	-0.226708	2	0.519451
423	Gja1	-1.37236	0.885009	0.571257	-0.0839015	2	0.723962
424	Gk	-1.36513	1.02334	0.294935	0.0468552	2	0.576279
425	Gm10254	-1.38729	0.991521	0.281564	0.114202	2	0.589586
426	Gm10463	-1.38216	0.992898	0.312976	0.0762906	2	0.615747
427	Gm11560	-1.39608	0.927496	0.0331463	0.435439	2	0.388256
428	Gm12295	-1.18907	0.0730025	1.25013	-0.134064	2	0.265843
429	Gm13257	-1.36478	0.98113	0.416721	-0.0330688	2	0.672559
430	Gm13461	-1.31365	1.09634	0.264787	-0.04747	2	0.467541
431	Gm13932	-1.32305	1.08642	0.261907	-0.0252782	2	0.483233
432	Gm15387	-1.42763	0.420286	0.876406	0.130937	2	0.438058
433	Gm16236	-1.36306	0.801356	0.694455	-0.13275	2	0.624159
434	Gm16548	-1.2835	0.975214	0.574901	-0.26662	2	0.487531
435	Gm17072	-1.44397	0.82681	0.165559	0.451597	2	0.437767
436	Gm18499	-1.13883	1.04243	-0.504864	0.601259	2	0.224333
437	Gm19786	-1.41854	0.901971	0.401049	0.115523	2	0.737171
438	Gm21182	-1.1593	0.248646	1.22329	-0.312637	2	0.282999
439	Gm21596	-1.25873	1.16048	0.228063	-0.129812	2	0.358894
440	Gm25432	-1.28319	1.01109	-0.247422	0.519526	2	0.283915
441	Gm26532	-1.19195	0.987516	-0.437766	0.642202	2	0.235696
442	Gm26705	-1.44757	0.292644	0.853127	0.301797	2	0.374278
443	Gm27219	-1.4017	0.912198	0.448876	0.0406227	2	0.780924
444	Gm30177	-1.36107	0.288459	1.03079	0.041831	2	0.356655
445	Gm34331	-1.4368	0.269263	0.28251	0.885031	2	0.242466
446	Gm35113	-1.4565	0.567327	0.728701	0.160468	2	0.554034
447	Gm36220	-1.4679	0.780078	0.353743	0.334081	2	0.568957
448	Gm36948	-1.20185	0.947652	0.686206	-0.432006	2	0.367103
449	Gm38312	-1.49459	0.384862	0.588956	0.520774	2	0.377729
450	Gm38537	-1.38243	0.866365	0.578293	-0.0622259	2	0.748112
451	Gm39323	-1.16075	-0.162311	1.27434	0.048713	2	0.227481
452	Gm41032	-1.2554	1.09072	0.414563	-0.249885	2	0.397305
453	Gm43143	-1.30398	0.795176	0.772999	-0.264194	2	0.491526
454	Gm43338	-0.788253	-0.35759	1.46576	-0.319914	2	0.178937
455	Gm43965	-0.0405475	-0.298764	1.36371	-1.0244	2	0.130044
456	Gm45591	-1.41031	0.235273	0.951748	0.223286	2	0.349014
457	Gm4739	-1.41723	0.799238	0.593363	0.0246264	2	0.786202
458	Gm47604	-0.579331	-0.331028	1.48969	-0.579331	2	0.164983
459	Gm48809	-1.28866	1.15244	0.0368823	0.0993445	2	0.35999
460	Gm48961	-1.26925	0.445509	1.06427	-0.240537	2	0.357572
461	Gm5106	-1.29897	0.930968	0.618897	-0.250898	2	0.519882
462	Gm5525	-1.37535	0.923575	-0.0510359	0.502811	2	0.345933
463	Gm56654	-1.28234	1.14048	-0.0788121	0.22068	2	0.329426
464	Gm56892	-1.025	-0.296123	1.36377	-0.0426464	2	0.200866
465	Gm57068	-1.20924	0.99907	0.613764	-0.403592	2	0.366339
466	Gm57318	-1.43522	0.665761	0.701646	0.0678133	2	0.640146
467	Gm5786	-1.49695	0.572337	0.507697	0.416914	2	0.484979
468	Gm5921	-1.46449	0.374028	0.299471	0.790996	2	0.284666
469	Gm6807	-1.38059	0.797591	-0.0878984	0.670895	2	0.304953
470	Gm7107	-1.19517	-0.180226	1.23233	0.143067	2	0.226515
471	Gm7846	-1.2583	1.1877	0.0774879	-0.00689459	2	0.336896
472	Gm7908	-1.18556	1.10726	-0.388258	0.466552	2	0.248052
473	Gm9260	-1.23941	1.18397	-0.146266	0.201708	2	0.296672
474	Gmds	-1.47946	0.48484	0.699151	0.295472	2	0.481217
475	Gnasas1	-1.23155	0.658884	-0.378942	0.951609	2	0.211068
476	Gpatch4	-1.49241	0.587654	0.357266	0.547488	2	0.414406
477	Grem2	-1.23795	1.16038	-0.204105	0.281676	2	0.288027
478	Grip1os3	-1.41097	0.778851	0.634464	-0.00234267	2	0.741617
479	Gsg1	-1.47522	0.296596	0.445798	0.732822	2	0.291134
480	H2ax	-1.45496	0.371045	0.823019	0.260893	2	0.415246
481	H2az1	-1.27244	1.07822	0.412936	-0.218716	2	0.432616
482	Hdgfl3	-1.19397	-0.159133	1.23944	0.113665	2	0.230113
483	Hirip3	-1.25715	0.962579	0.621437	-0.32687	2	0.439205
484	Hlx	-1.10433	-0.255481	1.30865	0.0511559	2	0.210553
485	Hmgb2	-1.38888	0.839168	0.603282	-0.0535738	2	0.746028
486	Hmmr	-1.26392	1.03252	0.509162	-0.277766	2	0.437892
487	Hmx2	-1.43544	0.0681878	0.693315	0.673934	2	0.252201
488	Hpdl	-1.42946	0.179344	0.892538	0.357577	2	0.324842
489	Hspbap1	-1.46878	0.214214	0.557134	0.697429	2	0.282677
490	Hspd1	-1.46107	0.649113	0.166923	0.645033	2	0.355725
491	Ido2	-1.30684	1.12974	0.0789921	0.0981066	2	0.387831
492	Ifrd1	-1.42635	0.850925	0.0928886	0.482532	2	0.401092
493	Igf2bp1	-1.4909	0.378349	0.469141	0.64341	2	0.336397
494	Igsf1	-1.23013	0.441714	1.09452	-0.306096	2	0.337056
495	Il24	-1.38878	0.466985	0.923689	-0.00189178	2	0.440645
496	Inpp4b	-1.49473	0.61182	0.412339	0.47057	2	0.46321
497	Iqgap3	-1.27809	0.952014	0.614145	-0.288069	2	0.4773
498	Irak1bp1	-1.41834	0.876878	0.0799536	0.461512	2	0.402005
499	Isl1	-1.2882	1.06081	0.421398	-0.194014	2	0.470797
500	Kbtbd8	-1.29232	1.14819	0.0962491	0.0478805	2	0.37825
501	Kif11	-1.1932	0.963025	0.672928	-0.442757	2	0.355982
502	Kif14	-1.22175	0.914341	0.712297	-0.404885	2	0.391892
503	Kif18b	-1.25958	0.865762	0.738373	-0.344555	2	0.438994
504	Kif23	-1.37402	0.907623	0.532804	-0.0664083	2	0.739416
505	Kif2c	-1.16538	0.930073	0.729685	-0.494375	2	0.335432
506	Klk10	-1.49806	0.4366	0.561026	0.500437	2	0.401917
507	Klra8	-1.29726	0.631062	0.923421	-0.25722	2	0.426733
508	L1cam	-1.43526	0.381261	0.872834	0.181167	2	0.419244
509	Lamc3	-1.40599	0.321367	0.949573	0.135046	2	0.383174
510	Lancl2	-1.47811	0.26449	0.540496	0.673125	2	0.300824
511	Larp1b	-1.47276	0.724512	0.488394	0.259857	2	0.644664
512	Lipg	-1.06393	-0.14818	1.35154	-0.139435	2	0.220424
513	Lmna	-1.35796	1.00315	-0.0308055	0.385615	2	0.364975
514	Lrrc59	-1.41428	0.942136	0.25521	0.216933	2	0.566304
515	Lsmem2	-1.49308	0.630419	0.407004	0.455658	2	0.475202
516	Lyar	-1.3766	0.879406	0.571102	-0.0739086	2	0.736042
517	Mafb	-1.48934	0.391669	0.434802	0.662872	2	0.332383
518	Mall	-1.39985	0.0765181	0.9436	0.379728	2	0.289028
519	Map2k3	-1.30484	1.03428	0.444351	-0.173794	2	0.518448
520	Map2k3os	-1.47452	0.692848	0.532714	0.248954	2	0.638937
521	Map6	-1.46333	0.629514	0.656443	0.177373	2	0.61334
522	Me2	-1.28982	1.14241	0.174689	-0.027276	2	0.39615
523	Metrnl	-1.41915	0.590082	0.798025	0.0310467	2	0.545822
524	Mettl1	-1.46454	0.222113	0.490878	0.75155	2	0.270915
525	Mfsd2a	-1.28149	0.86578	0.718639	-0.302929	2	0.473327
526	Mki67	-1.25717	0.812126	0.797388	-0.352343	2	0.427665
527	Mmp24os1	-1.48831	0.672283	0.410827	0.405201	2	0.515346
528	Mrto4	-1.32863	1.01093	0.443725	-0.12603	2	0.582738
529	mt-Ts2	-0.857432	0.795762	-0.871848	0.933518	2	0.160649
530	Mucl3	-1.46301	0.266461	0.407558	0.788989	2	0.269303
531	Myh10	-1.39289	0.964515	0.351712	0.0766599	2	0.6683
532	Myl7	-1.39661	0.732539	0.714373	-0.0502982	2	0.645108
533	Myo1h	-1.39948	0.912614	0.455658	0.0312048	2	0.783112
534	Nap1l3	-1.31347	1.0825	0.310841	-0.0798673	2	0.487832
535	Nav3	-1.46915	0.396375	0.76991	0.302864	2	0.427175
536	Ncl	-1.3743	1.02356	0.208004	0.142739	2	0.515253
537	Ndufaf4	-1.39973	0.965043	0.30385	0.130839	2	0.620044
538	Nek2	-1.29819	0.729126	0.84183	-0.272767	2	0.45975
539	Nhp2	-1.30842	1.08587	0.316395	-0.0938412	2	0.479559
540	Nkd2	-1.28719	0.139193	1.15055	-0.00254685	2	0.297459
541	Nme6	-1.45376	0.762329	0.163503	0.527927	2	0.406068
542	Nolc1	-1.46928	0.745015	0.471435	0.252829	2	0.656155
543	Nppb	-1.25239	1.19288	-0.0284748	0.0879849	2	0.318903
544	Nrcam	-1.16005	0.768718	0.898084	-0.506749	2	0.336096
545	Nrn1	-1.35516	1.0124	0.371177	-0.0284183	2	0.616578
546	Nsf	-1.27408	1.16863	0.000494702	0.104961	2	0.340315
547	Nudt11	-1.40092	0.437682	0.918624	0.0446135	2	0.433929
548	Nudt19	-1.46973	0.742265	0.474062	0.253399	2	0.655081
549	Odc1	-1.38953	0.991335	0.139234	0.258965	2	0.46701
550	Opn3	-1.29619	1.14047	0.0183565	0.137361	2	0.361388
551	Ovol2	-1.43896	0.494037	0.818075	0.126844	2	0.488685
552	P2ry14	-1.45529	0.822019	0.262389	0.370887	2	0.512485
553	P3h2	-1.17409	1.00829	-0.460755	0.626551	2	0.231945
554	Pa2g4	-1.43505	0.862012	0.157312	0.415724	2	0.447463
555	Pals2	-1.42735	0.905172	0.201904	0.320273	2	0.501442
556	Parpbp	-1.24427	1.05607	0.493342	-0.305145	2	0.396216
557	Pcdhga11	-1.37436	0.644405	0.828361	-0.0984018	2	0.527047
558	Pdss1	-1.40064	0.970593	0.257981	0.172065	2	0.571632
559	Pdzrn3	-1.49006	0.659098	0.410005	0.420957	2	0.50242
560	Peg12	-1.27988	0.939902	0.628628	-0.28865	2	0.480465
561	Pf4	-1.46492	0.709235	0.19693	0.558756	2	0.398931
562	Phlda2	-1.49202	0.611947	0.517923	0.36215	2	0.529741
563	Pif1	-1.22302	0.623992	0.983416	-0.384392	2	0.364078
564	Pik3cd	-1.44337	0.246639	0.862713	0.334021	2	0.35253
565	Pkp4	-1.34077	0.680857	0.840359	-0.180443	2	0.49895
566	Plk1	-1.22103	0.926281	0.698578	-0.403828	2	0.390526
567	Plk2	-1.37309	0.974831	-0.00703436	0.405297	2	0.374416
568	Plk4	-1.26537	1.04911	0.478822	-0.26256	2	0.434403
569	Pmf1	-1.43066	0.856369	0.452902	0.121384	2	0.78077
570	Pnp	-1.26792	0.898252	0.693356	-0.323683	2	0.455629
571	Poc1b	-1.45956	0.275763	0.807496	0.376298	2	0.361764
572	Pold2	-1.36574	-0.0138044	0.992248	0.3873	2	0.262783
573	Ppp5c	-1.23535	1.08458	0.453686	-0.302911	2	0.3697
574	Prc1	-1.24744	0.910661	0.696533	-0.359749	2	0.425145
575	Prdx3	-1.42544	0.305168	0.208367	0.911906	2	0.238926
576	Prkar2a	-1.31788	1.0727	0.325637	-0.0804554	2	0.504125
577	Prps1	-1.49654	0.593886	0.462724	0.439933	2	0.478491
578	Prr11	-1.31768	0.947727	0.570403	-0.200452	2	0.568481
579	Prr5	-1.46147	0.693517	0.594051	0.173902	2	0.677401
580	Prr7	-1.28355	1.13856	-0.0786117	0.223601	2	0.330058
581	Pwwp3b	-1.26984	1.16874	0.141217	-0.040114	2	0.360599
582	Rab32	-1.43255	0.804768	0.540942	0.0868368	2	0.805909
583	Rac3	-1.47737	0.249846	0.586074	0.641453	2	0.305142
584	Racgap1	-1.34457	0.804279	0.716969	-0.176675	2	0.578254
585	Rad9a	-1.46316	0.197772	0.534077	0.73131	2	0.270734
586	Radil	-1.07659	0.824035	0.877952	-0.625397	2	0.289236
587	Ramp3	-1.44437	0.16236	0.822189	0.459823	2	0.31044
588	Ran	-1.35518	0.893257	0.59075	-0.128828	2	0.667148
589	Rbmx	-1.46532	0.770254	0.442348	0.25272	2	0.658069
590	Rcc1	-1.47118	0.42432	0.755403	0.291456	2	0.44426
591	Rftn1	-1.38682	0.846626	0.597235	-0.0570367	2	0.746313
592	Rgs10	-1.46042	0.591565	0.170074	0.698781	2	0.332391
593	Rnf39	-1.46917	0.391142	0.307208	0.770822	2	0.293689
594	Rpl27-ps3	-1.15192	1.02829	-0.489574	0.613207	2	0.226929
595	Rpl7a-ps5	-1.33336	1.08779	0.056706	0.188863	2	0.399743
596	Rpp40	-1.46079	0.418317	0.249437	0.793032	2	0.288332
597	Rprm	-1.23525	0.0170172	1.21402	0.00420537	2	0.264508
598	Rps15a-ps3	-0.974661	-0.355669	1.38581	-0.0554759	2	0.191492
599	Rps2	-1.46331	0.518654	0.204433	0.740223	2	0.314549
600	Rps2-ps5	-0.66148	-0.495451	1.48614	-0.329205	2	0.162295
601	Rps2-ps6	-1.46132	0.302573	0.353926	0.804819	2	0.270576
602	Rps6ka6	-1.37854	0.966427	0.00517118	0.406946	2	0.379723
603	Rrp12	-1.48444	0.30704	0.521486	0.655913	2	0.315867
604	Rtel1	-1.38876	0.800871	0.652516	-0.0646283	2	0.701686
605	Rtkn2	-1.05199	0.274558	1.25927	-0.481835	2	0.258349
606	Rtn4r	-1.24448	0.110118	1.19796	-0.0636028	2	0.282757
607	S100a10	-1.26871	1.17113	0.132665	-0.0350887	2	0.357595
608	Sacs	-1.44027	0.873148	0.318266	0.248859	2	0.608629
609	Sapcd2	-1.28836	0.88862	0.684936	-0.285191	2	0.490371
610	Sec1	-1.00772	-0.22708	1.38244	-0.147635	2	0.206846
611	Selenoh	-1.23306	1.06279	0.494742	-0.324475	2	0.376558
612	Selp	-1.42418	0.899795	0.151304	0.37308	2	0.457544
613	Sema5a	-1.32072	0.245707	1.09316	-0.0181487	2	0.33118
614	Sephs2	-1.28921	0.947101	0.608332	-0.266226	2	0.499866
615	Serp2	-1.36371	1.03081	0.06084	0.272062	2	0.413735
616	Sfn	-1.1731	0.739489	0.917872	-0.484265	2	0.34325
617	Sgo1	-1.47152	0.492194	0.72719	0.252136	2	0.49158
618	Siah1b	-1.29179	1.06828	0.39905	-0.175536	2	0.472434
619	Ska1	-1.23522	1.07053	0.478967	-0.314279	2	0.37626
620	Skida1	-1.4394	0.806199	0.513716	0.119482	2	0.791597
621	Slc16a1	-1.46837	0.777823	0.330256	0.360292	2	0.543104
622	Slc19a1	-1.47057	0.589379	0.666217	0.214973	2	0.571693
623	Slc19a2	-1.48427	0.33349	0.466852	0.683932	2	0.313483
624	Slc25a48	-1.20519	0.890743	0.750795	-0.436348	2	0.374457
625	Slc29a2	-1.43695	0.668408	0.694987	0.0735505	2	0.64528
626	Slc6a17	-1.33237	1.08278	0.227808	0.0217777	2	0.480798
627	Smco4	-1.32072	-0.0498275	1.08152	0.289022	2	0.256364
628	Smim10l2a	-1.41785	0.785629	0.6099	0.0223244	2	0.769074
629	Smim36	-1.33691	1.06303	-0.0132947	0.287174	2	0.371757
630	Snai3	-1.33796	0.934495	0.55894	-0.155478	2	0.625281
631	Snora69	-1.25095	-0.183333	1.14896	0.285318	2	0.226083
632	Snord43	-1.49894	0.512497	0.448539	0.537903	2	0.408279
633	Snord55	-1.3498	0.739358	0.776955	-0.166511	2	0.547706
634	Snord83b	-1.46336	0.34824	0.797928	0.317194	2	0.400434
635	Spc24	-1.37267	0.544449	0.90215	-0.0739235	2	0.466345
636	Spin4	-1.46506	0.463523	0.238832	0.762702	2	0.303135
637	Spire1	-1.49278	0.583573	0.360509	0.548701	2	0.413402
638	Srm	-1.49472	0.558745	0.55626	0.379717	2	0.497768
639	Stk32c	-1.47479	0.308669	0.740833	0.425291	2	0.369613
640	Sulf2	-0.811924	-0.509913	1.43782	-0.11598	2	0.169211
641	Syngr3	-1.38691	0.825819	0.624848	-0.0637541	2	0.724179
642	T2	-0.754149	-0.374044	1.47375	-0.345558	2	0.175463
643	Taf4b	-1.45184	0.136611	0.723065	0.592168	2	0.283973
644	Tbc1d4	-1.3533	0.824943	0.681593	-0.153236	2	0.615285
645	Tcof1	-1.48724	0.39712	0.679625	0.410499	2	0.411188
646	Them6	-1.32095	0.357027	1.05774	-0.0938138	2	0.361234
647	Timm8a1	-1.46028	0.686635	0.166747	0.606895	2	0.372466
648	Timp1	-1.47566	0.558383	0.246568	0.670707	2	0.347388
649	Tjap1	-1.48085	0.718444	0.393452	0.368951	2	0.546295
650	Tmem238	-1.37479	1.02271	0.207958	0.144124	2	0.515546
651	Tmem51	-1.33926	-0.111327	0.991649	0.458937	2	0.234671
652	Tpx2	-1.36424	0.881927	0.590976	-0.108666	2	0.692345
653	Traf1	-1.47891	0.258207	0.633728	0.586976	2	0.320291
654	Trip13	-1.46275	0.71049	0.566663	0.185601	2	0.688158
655	Trmt61a	-1.47822	0.416858	0.727971	0.333393	2	0.435091
656	Troap	-1.11512	0.881621	0.806672	-0.573168	2	0.305735
657	Ttc7	-1.43972	0.122309	0.807798	0.509614	2	0.291861
658	Ube2srt	-1.37867	0.914296	0.511044	-0.0466747	2	0.754237
659	Utp20	-1.48963	0.645185	0.486172	0.358277	2	0.544117
660	Vrk2	-1.44676	0.706536	0.628686	0.11154	2	0.699982
661	Vstm5	-1.4829	0.686692	0.477162	0.319042	2	0.584935
662	Wrnip1	-1.39345	0.900018	0.498232	-0.00479784	2	0.793181
663	Ybx3	-1.45614	0.814783	0.249497	0.391855	2	0.496268
664	Yrdc	-1.4221	0.923544	0.235053	0.263508	2	0.539993
665	Zfhx4	-1.48897	0.357178	0.479573	0.652222	2	0.328751
666	Zfp37	-1.27375	0.997789	-0.276678	0.552644	2	0.274852
667	Zic5	-1.11001	0.274575	1.23732	-0.401885	2	0.272735
668	1300014J16Rik	1.21544	-1.22852	-0.0751404	0.0882207	3	0.41742
669	1700110C19Rik	0.666131	-1.48886	0.387749	0.434981	3	0.263136
670	1700127F24Rik	0.952714	-1.35692	-0.0889467	0.493151	3	0.494394
671	1810021B22Rik	1.31592	-0.944706	-0.577388	0.206175	3	0.334002
672	2010001A14Rik	0.658786	-1.25126	-0.345967	0.938437	3	0.292598
673	2310069B03Rik	0.959884	-0.95831	-0.762451	0.760877	3	0.333714
674	2610008E11Rik	1.25863	-1.07557	-0.439558	0.256504	3	0.559571
675	2610507I01Rik	1.20323	-1.05112	-0.542862	0.390747	3	0.557934
676	2700054A10Rik	0.602905	-1.29886	-0.246697	0.942655	3	0.272354
677	2810414N06Rik	1.10945	-1.08512	-0.55592	0.531585	3	0.55166
678	2900076A07Rik	1.21723	-1.17546	-0.281432	0.23966	3	0.655419
679	3110062G12Rik	0.520494	-0.228234	-1.2938	1.00154	3	0.157408
680	4632404H12Rik	1.02818	-1.22607	-0.359325	0.557214	3	0.642103
681	4632404M16Rik	1.21051	-1.18793	-0.259508	0.236923	3	0.647162
682	4632428C04Rik	1.10543	-1.29748	-0.0990577	0.291108	3	0.555984
683	4930402H05Rik	0.591503	-1.4736	0.229401	0.652693	3	0.263908
684	4930458D05Rik	1.07497	-1.2524	-0.271977	0.449402	3	0.735542
685	4930525G20Rik	1.10049	-1.31519	0.241786	-0.0270936	3	0.293268
686	4930556M19Rik	1.31831	-1.02955	-0.42758	0.138821	3	0.382176
687	4930563E22Rik	1.18536	-1.18439	-0.310432	0.309461	3	0.781169
688	4930565N06Rik	0.660713	-1.27952	-0.29675	0.915553	3	0.29807
689	4933411K16Rik	1.30072	-1.04488	-0.430932	0.175094	3	0.43449
690	4933439C10Rik	1.18792	-1.2588	0.00583349	0.0650541	3	0.381253
691	5031434O11Rik	0.814509	-1.1633	-0.504745	0.85354	3	0.356142
692	5730405O15Rik	0.613839	-1.34585	-0.155519	0.887529	3	0.282156
693	5830428M24Rik	1.09209	-1.30863	-0.0806415	0.297189	3	0.538846
694	6330403L08Rik	1.30368	-1.13377	-0.101645	-0.0682577	3	0.295698
695	6430571L13Rik	1.24942	-1.12643	-0.346574	0.223592	3	0.600273
696	6720483E21Rik	0.976272	-1.1903	-0.44398	0.658004	3	0.518952
697	8430422M14Rik	1.18116	-1.01265	-0.615864	0.447353	3	0.480772
698	9330175E14Rik	1.20689	-0.740354	-0.899022	0.432482	3	0.259844
699	9530018F02Rik	1.01626	-1.24894	-0.319718	0.5524	3	0.633796
700	A230057D06Rik	0.941769	-1.10448	-0.581947	0.744663	3	0.412097
701	A230072E10Rik	1.02878	-1.05101	-0.635704	0.657932	3	0.432556
702	A230107N01Rik	1.00877	-1.34308	0.414774	-0.0804623	3	0.253545
703	A330009N23Rik	1.07074	-1.24681	-0.288457	0.464525	3	0.735232
704	A530020G20Rik	1.13509	-1.03709	-0.610787	0.512783	3	0.494377
705	A730091E23Rik	1.23179	-1.06852	-0.486363	0.323094	3	0.588068
706	A830082K12Rik	1.1556	-0.773264	-0.895994	0.513657	3	0.278141
707	AA467197	1.07069	-1.20612	-0.373707	0.509136	3	0.715353
708	AA543186	0.88458	-1.21641	-0.418378	0.750211	3	0.433826
709	Ablim2	1.12385	-1.28661	-0.103486	0.266243	3	0.55237
710	Acaa1b	1.26606	-1.06831	-0.442582	0.244831	3	0.535832
711	Acad10	0.819556	-1.28437	-0.301767	0.766584	3	0.401318
712	Acad12	1.20835	-1.14577	-0.366801	0.304218	3	0.743737
713	Acap1	1.04404	-1.31985	-0.117006	0.392814	3	0.571275
714	Acox2	1.08885	-1.11718	-0.517777	0.5461	3	0.583887
715	Adamts14	1.11997	-0.952284	-0.726014	0.558331	3	0.387376
716	Adck2	0.690272	-1.40156	-0.0356151	0.746909	3	0.320082
717	Add2	0.966524	-1.2803	-0.27753	0.591305	3	0.560311
718	AI115009	0.842419	-1.07457	-0.628464	0.860617	3	0.336082
719	Aifm2	1.23858	-1.0594	-0.494272	0.315099	3	0.565072
720	Aldh5a1	1.02649	-1.26306	-0.283604	0.520174	3	0.653896
721	Aldh6a1	1.14292	-1.04259	-0.598664	0.498334	3	0.508751
722	Alpk1	1.20101	-1.21407	-0.197837	0.210893	3	0.584167
723	Ank3	0.939362	-1.38412	-0.00444669	0.449207	3	0.446054
724	Ankrd24	1.27155	-1.12183	-0.313047	0.163328	3	0.509156
725	Anks1b	1.29556	-0.872922	-0.696203	0.273567	3	0.301603
726	Apobec1	0.738821	-1.21995	-0.4114	0.892531	3	0.328865
727	Arhgef25	1.30763	-1.05806	-0.388843	0.139275	3	0.416
728	Arhgef6	1.23757	-1.08708	-0.446299	0.295803	3	0.614861
729	Arsa	1.20942	-1.22988	-0.100434	0.120896	3	0.451078
730	Arsg	1.32315	-0.996012	-0.482736	0.155602	3	0.356588
731	Art2a	1.22601	-1.19642	-0.195109	0.165521	3	0.526042
732	Asah2	1.1391	-1.1702	-0.392243	0.423352	3	0.814572
733	Atg9b	1.25681	-1.18542	-0.11524	0.0438537	3	0.385369
734	Atp2a3	0.829203	-1.24831	-0.367648	0.786754	3	0.398844
735	Atp2b3	0.853103	-1.11053	-0.580437	0.837868	3	0.357173
736	Atp2b4	1.0906	-0.909203	-0.786215	0.604817	3	0.346194
737	Avil	1.1237	-0.96446	-0.709873	0.550633	3	0.399909
738	Bace2	1.12071	-1.29646	-0.066653	0.242403	3	0.510797
739	Bbs2	1.28521	-1.08751	-0.369036	0.17134	3	0.485375
740	BC026513	1.17683	-1.26362	-0.0419441	0.128728	3	0.435098
741	Bcas3	1.3113	-0.999726	-0.49675	0.185181	3	0.383385
742	Bgn	1.32071	-1.05867	-0.355309	0.0932671	3	0.371958
743	Bmal2	1.14216	-1.20383	-0.318704	0.380376	3	0.848461
744	Bmp7	1.21361	-0.914348	-0.718111	0.418849	3	0.365492
745	Boc	1.23904	-0.932654	-0.676645	0.370261	3	0.379098
746	Bst2	1.29205	-1.05767	-0.420883	0.186505	3	0.463001
747	Btbd2	1.27693	-1.10377	-0.347504	0.174344	3	0.5073
748	C030015A19Rik	1.3199	-1.07643	-0.308172	0.0647039	3	0.361582
749	C230013L11Rik	1.16655	-1.01794	-0.618325	0.469721	3	0.483095
750	C230035I16Rik	1.26811	-1.01428	-0.533688	0.279858	3	0.464395
751	Cacng8	1.22547	-1.15826	-0.311468	0.24426	3	0.660199
752	Cage1	0.791742	-1.03958	-0.670344	0.918181	3	0.301559
753	Calr4	0.563528	-1.35434	-0.122037	0.912852	3	0.26
754	Car15	1.10078	-1.25935	0.387297	-0.228731	3	0.231557
755	Catsperg1	1.31696	-1.01821	-0.452887	0.154137	3	0.381801
756	Cc2d2a	1.16653	-1.27564	-0.000206508	0.109313	3	0.407454
757	Ccdc142	0.637099	-1.24673	-0.348613	0.958246	3	0.281355
758	Ccdc142os	0.788259	-1.36041	-0.140678	0.712833	3	0.382549
759	Ccdc17	0.855957	-1.25658	-0.351091	0.751715	3	0.424716
760	Ccdc171	1.16506	-1.14813	-0.411126	0.394195	3	0.792661
761	Ccdc28a	1.33387	-0.986799	-0.479144	0.132076	3	0.328422
762	Ccdc62	1.11587	-1.11998	-0.49818	0.502292	3	0.632374
763	Ccdc9b	1.1302	-1.27734	-0.126707	0.273844	3	0.578269
764	Ccnd2	1.10579	-0.867292	-0.82515	0.586651	3	0.323129
765	Cd36	1.17692	-1.26809	0.00911722	0.08205	3	0.389667
766	Cd74	1.29182	-0.895743	-0.672597	0.276521	3	0.320419
767	Cd82	0.914302	-1.02319	-0.690939	0.799831	3	0.347396
768	Cdkn2b	1.2676	-1.15942	-0.200859	0.0926855	3	0.434442
769	Cdyl2	1.29755	-0.98632	-0.539735	0.228501	3	0.395133
770	Cebpb	0.506124	-1.46229	0.205687	0.750483	3	0.239737
771	Celsr2	1.20087	-1.21205	-0.205111	0.216286	3	0.594653
772	Cep131	0.911124	-1.41228	0.0928694	0.408285	3	0.391996
773	Cfap96	0.592356	-1.46323	0.181592	0.689279	3	0.267509
774	Chd5	0.957951	-1.22151	-0.395241	0.658803	3	0.520194
775	Chn1os3	1.02198	-1.19074	-0.427211	0.595968	3	0.590209
776	Ckmt1	0.901842	-1.26008	-0.337944	0.696183	3	0.472193
777	Clca1	1.15867	-1.10104	-0.499739	0.442113	3	0.647497
778	Cnbd2	0.546292	-1.40951	0.0179133	0.845301	3	0.255554
779	Cntnap1	0.953075	-1.35433	-0.0968022	0.498059	3	0.498297
780	Col9a3	1.25096	-0.893004	-0.714504	0.356547	3	0.339209
781	Coq8a	1.1363	-1.00307	-0.655597	0.522364	3	0.447648
782	Crabp1	1.10602	-1.32394	0.117667	0.100254	3	0.36054
783	Crebl2	1.17607	-1.08258	-0.516048	0.422559	3	0.617125
784	Csf1r	1.29802	-1.14048	-0.110692	-0.0468475	3	0.310093
785	Ctdsp2-ps	1.16938	-1.25684	-0.112918	0.20038	3	0.521724
786	Cyp4f13	1.26915	-1.05753	-0.458308	0.246691	3	0.518273
787	Cysrt1	1.28585	-1.15113	-0.146141	0.011427	3	0.353988
788	D5Ertd605e	0.945491	-1.41161	0.18429	0.281832	3	0.356418
789	Dcdc2b	1.10073	-1.20604	-0.35252	0.457827	3	0.791355
790	Dcst2	1.21133	-1.22104	-0.139504	0.149213	3	0.490354
791	Ddx17	1.21855	-1.20909	-0.167839	0.158379	3	0.509717
792	Ddx4	1.30046	-1.04044	-0.440231	0.180211	3	0.433213
793	Deptor	0.858799	-0.689675	-1.02597	0.856849	3	0.23022
794	Dgka	0.592597	-1.16128	-0.470167	1.03885	3	0.249796
795	Dnajc18	1.2759	-1.14036	-0.244488	0.108947	3	0.448662
796	Dnajc28	1.23202	-1.05543	-0.508178	0.33159	3	0.562299
797	Dnm1	1.32547	-1.01767	-0.436828	0.129024	3	0.36001
798	Doc2b	1.31456	-0.977797	-0.528346	0.191586	3	0.36121
799	Doc2g	0.972593	-1.33738	-0.133009	0.497792	3	0.531123
800	Dok7	0.495252	-1.49441	0.393929	0.605225	3	0.229108
801	Dop1b	1.33076	-1.07517	-0.269991	0.0144022	3	0.319416
802	Dqx1	0.557746	-1.36585	-0.0943689	0.902475	3	0.258357
803	Drc3	1.14785	-1.0916	-0.522727	0.466479	3	0.610965
804	Duox2	1.29572	-1.04678	-0.436212	0.18727	3	0.448471
805	Dusp22	1.13144	-1.16076	-0.416643	0.445959	3	0.771928
806	Dync2li1	0.630546	-1.25858	-0.32675	0.954786	3	0.280041
807	Ech1	1.24456	-1.15423	-0.28468	0.194352	3	0.574222
808	Efhc1	1.09192	-1.14893	-0.464479	0.521489	3	0.653996
809	Egr1	1.13738	-1.23847	-0.238816	0.339906	3	0.744677
810	Emc9	0.999344	-1.10011	-0.576515	0.677278	3	0.45596
811	Eml2	0.721153	-1.38175	-0.0895184	0.75012	3	0.338794
812	Etfbkmt	1.29875	-1.07724	-0.364014	0.142501	3	0.440881
813	Exoc3l	0.729658	-1.47165	0.2557	0.486288	3	0.298256
814	F530104D19Rik	0.972984	-1.40066	0.212403	0.215271	3	0.342782
815	Fam107a	1.00608	-1.15685	0.640249	-0.489479	3	0.181241
816	Fbxl21	0.630968	-1.17377	-0.462359	1.00517	3	0.266928
817	Fcgbpl1	0.702141	-1.41868	0.0135841	0.702958	3	0.322639
818	Fer1l5	1.09961	-1.26449	-0.216164	0.38104	3	0.709012
819	Fer1l6	1.26454	-1.09394	-0.39327	0.222672	3	0.555478
820	Fgf11	1.15894	-1.18618	0.366781	-0.339541	3	0.210682
821	Fggy	1.28064	-1.16031	-0.116748	-0.00358033	3	0.344097
822	Firre	1.26078	-1.07254	-0.442242	0.254007	3	0.551708
823	Foxn1	1.26989	-1.0553	-0.461341	0.24675	3	0.51438
824	Foxred2	1.18291	-1.11507	-0.455253	0.387415	3	0.709929
825	Fut2	1.18522	-1.25103	-0.0854484	0.151253	3	0.469578
826	Gaa	1.23271	-1.15585	-0.304398	0.227534	3	0.63011
827	Gabbr1	0.642488	-1.4795	0.263606	0.573408	3	0.274867
828	Gabbr2	1.108	-1.31891	0.0327663	0.178151	3	0.422161
829	Gapdhs	1.07053	-1.0658	-0.601545	0.596819	3	0.482358
830	Garin5a	1.24334	-0.941462	-0.661915	0.360039	3	0.387133
831	Gc	1.14031	-1.2713	-0.128051	0.25904	3	0.572292
832	Gdf15	0.772336	-1.30258	-0.266959	0.797199	3	0.368963
833	Glb1l	1.30326	-1.10196	-0.283602	0.0822951	3	0.397825
834	Gm11131	1.28217	-1.15919	-0.110211	-0.0127633	3	0.337132
835	Gm11266	1.29058	-1.11522	-0.281733	0.106372	3	0.432788
836	Gm11613	0.952313	-1.04161	-0.663924	0.753224	3	0.377017
837	Gm11762	1.25541	-0.883605	-0.721659	0.349855	3	0.330173
838	Gm11766	0.763844	-1.42866	0.0544799	0.610335	3	0.346152
839	Gm11944	1.02236	-1.37553	0.163887	0.189281	3	0.361012
840	Gm12576	1.26272	-1.14029	-0.282335	0.159907	3	0.516004
841	Gm12786	0.898361	-1.43102	0.306791	0.225865	3	0.307557
842	Gm13032	1.22494	-1.00156	-0.597207	0.373826	3	0.468905
843	Gm13070	1.29828	-1.14102	-0.0878832	-0.069384	3	0.297139
844	Gm13830	0.64362	-1.34805	-0.157894	0.86232	3	0.296934
845	Gm14009	1.2694	-1.01968	-0.523422	0.273705	3	0.470222
846	Gm14027	1.14421	-1.29022	0.160879	-0.0148693	3	0.312045
847	Gm14325	1.29072	-1.01927	-0.495096	0.223646	3	0.438229
848	Gm15234	0.87057	-1.40002	-0.00164948	0.531095	3	0.410944
849	Gm15417	1.28719	-1.07683	-0.38932	0.178962	3	0.480917
850	Gm15860	1.07979	-1.31421	-0.0820909	0.316509	3	0.54254
851	Gm15987	1.13648	-1.12697	-0.472893	0.463388	3	0.68542
852	Gm16008	1.22155	-1.21564	-0.125423	0.119512	3	0.457076
853	Gm16050	0.618344	-1.29329	-0.261392	0.936337	3	0.278943
854	Gm16093	1.22314	-1.18726	-0.234377	0.198503	3	0.580886
855	Gm16185	1.13416	-1.11071	-0.50148	0.478032	3	0.63906
856	Gm16675	0.751802	-1.35937	-0.144742	0.752307	3	0.358673
857	Gm16701	0.717449	-1.18183	-0.468073	0.93245	3	0.307882
858	Gm16845	0.711778	-1.24931	-0.358982	0.896512	3	0.320244
859	Gm17249	1.02377	-1.36473	0.295511	0.0454455	3	0.296091
860	Gm19497	1.30657	-1.00593	-0.493677	0.193045	3	0.397193
861	Gm20186	1.2204	-1.00291	-0.599233	0.381746	3	0.471461
862	Gm266	0.584731	-1.47591	0.648891	0.242293	3	0.217393
863	Gm26641	1.21015	-1.10668	-0.44253	0.339064	3	0.685461
864	Gm26724	0.955684	-1.37378	-0.0275895	0.445686	3	0.465292
865	Gm26973	1.25191	-0.914352	-0.688258	0.350705	3	0.357383
866	Gm28119	0.979242	-1.35622	-0.0671484	0.444125	3	0.499761
867	Gm28151	1.29584	-1.08414	-0.353889	0.142192	3	0.447876
868	Gm28417	1.31317	-1.07524	-0.332427	0.0945031	3	0.388727
869	Gm28513	0.893708	-1.42454	0.140783	0.390052	3	0.368476
870	Gm28809	1.16918	-1.27017	-0.0349549	0.135944	3	0.436523
871	Gm29695	0.485575	-1.46777	0.238591	0.743603	3	0.233023
872	Gm30487	1.17515	-1.21125	-0.25695	0.293049	3	0.728397
873	Gm31356	1.2393	-0.930617	-0.678954	0.370266	3	0.376957
874	Gm31645	1.08536	-0.965081	-0.724737	0.604462	3	0.386196
875	Gm3257	1.29786	-0.857034	-0.712288	0.271459	3	0.28987
876	Gm35612	0.815592	-1.45566	0.245749	0.394314	3	0.318983
877	Gm37309	0.892433	-1.26073	-0.338491	0.706788	3	0.462206
878	Gm37570	1.31672	-1.11527	-0.13322	-0.0682313	3	0.289219
879	Gm37584	0.880647	-1.38826	-0.0363323	0.543945	3	0.427217
880	Gm37963	0.538533	-1.49539	0.38902	0.567841	3	0.238482
881	Gm38319	0.971697	-1.28671	-0.261154	0.57617	3	0.567319
882	Gm38372	0.679903	-1.25877	-0.337336	0.916204	3	0.3047
883	Gm38387	1.1417	-0.831624	-0.846721	0.536649	3	0.306607
884	Gm38699	0.258693	-1.4259	0.914283	0.252925	3	0.169927
885	Gm39822	1.27536	-1.06197	-0.440531	0.227142	3	0.508809
886	Gm40918	1.24041	-1.03219	-0.536712	0.328496	3	0.514821
887	Gm41609	1.23501	-1.19904	-0.152908	0.116943	3	0.460461
888	Gm42548	0.763037	-1.44507	0.12085	0.561186	3	0.333933
889	Gm42572	1.23379	-1.06078	-0.497326	0.324315	3	0.571496
890	Gm42759	0.861947	-0.953822	-0.773529	0.865404	3	0.29865
891	Gm43080	0.816026	-1.17715	-0.483979	0.845099	3	0.362469
892	Gm43185	1.24655	-1.20137	0.00750723	-0.0526921	3	0.313426
893	Gm43646	0.675427	-1.35713	-0.143719	0.825426	3	0.314009
894	Gm43672	1.24233	-1.09682	-0.421326	0.275816	3	0.61877
895	Gm43759	1.19291	-1.25302	-0.0204735	0.0805796	3	0.397586
896	Gm43844	0.96475	-1.114	-0.564559	0.713812	3	0.437762
897	Gm43961	1.13128	-1.27031	-0.150531	0.289561	3	0.610539
898	Gm44763	0.993382	-1.3827	0.0816316	0.307686	3	0.411337
899	Gm44764	1.08558	-1.11381	-0.524657	0.55289	3	0.572896
900	Gm45442	1.29889	-1.0928	-0.323767	0.117678	3	0.428614
901	Gm45472	1.06099	-1.15316	-0.473656	0.565833	3	0.603632
902	Gm45632	0.95839	-1.33961	-0.136706	0.517926	3	0.520109
903	Gm47096	1.10183	-1.0917	-0.55009	0.539958	3	0.554493
904	Gm47112	0.728403	-1.43858	0.0832986	0.626879	3	0.326568
905	Gm47794	0.713612	-1.12633	-0.54762	0.960338	3	0.292728
906	Gm47976	1.01604	-1.37795	0.222297	0.139609	3	0.331746
907	Gm49125	1.0575	-1.31103	-0.128933	0.382465	3	0.588582
908	Gm49350	0.738884	-0.920599	-0.80078	0.982496	3	0.255198
909	Gm49405	1.061	-1.34381	0.0221121	0.260698	3	0.448415
910	Gm49494	1.29412	-1.03837	-0.455246	0.199495	3	0.447416
911	Gm49668	1.24871	-1.09623	-0.413411	0.260934	3	0.602653
912	Gm49863	1.20341	-1.21105	-0.202496	0.210138	3	0.585584
913	Gm50295	0.877399	-1.37973	-0.0653501	0.567677	3	0.433455
914	Gm51903	1.0518	-1.32785	0.353003	-0.0769446	3	0.263758
915	Gm53023	1.25423	-1.19375	-0.0349285	-0.0255528	3	0.330713
916	Gm536	0.757391	-1.24648	-0.369073	0.858159	3	0.346855
917	Gm55330	1.10155	-0.566269	-1.08086	0.545583	3	0.215321
918	Gm57362	1.26575	-1.18065	-0.0299329	-0.0551751	3	0.311801
919	Gm57383	0.586599	-1.25772	-0.315908	0.987033	3	0.259979
920	Gm6781	0.963781	-1.35564	-0.083869	0.475732	3	0.499561
921	Gm7061	1.33683	-1.0042	-0.4394	0.106765	3	0.327098
922	Gm9967	1.20915	-1.23774	-0.0384846	0.0670746	3	0.393456
923	Gpr157	0.957231	-1.20257	-0.428437	0.673776	3	0.504577
924	Gprc5b	1.09045	-1.33388	0.0896721	0.15376	3	0.38709
925	Grik5	1.28926	-1.12226	-0.262936	0.0959342	3	0.425087
926	Grin1	1.02544	-1.31115	-0.164195	0.449903	3	0.597712
927	H3f3aos	1.10327	-0.94002	-0.747144	0.583894	3	0.371923
928	Hcrtr1	1.00599	-1.38388	0.215968	0.161919	3	0.336827
929	Hdac11	1.21388	-1.10174	-0.447474	0.335331	3	0.671607
930	Hdac8	0.651328	-1.21422	-0.405216	0.968109	3	0.282675
931	Hddc3	1.09787	-1.29625	-0.118442	0.316829	3	0.5816
932	Hectd2	0.59285	-0.90928	-0.782974	1.0994	3	0.219122
933	Hectd2os	1.23177	-1.03782	-0.536785	0.342834	3	0.528985
934	Helz2	1.2935	-0.984626	-0.547921	0.239041	3	0.399011
935	Hfe	1.09568	-1.2336	-0.297236	0.435163	3	0.783749
936	Hoga1	1.13567	-1.15728	-0.419741	0.44135	3	0.771275
937	Hoxa7	0.925809	-1.32416	0.592968	-0.19462	3	0.216668
938	Hs3st1	1.33684	-1.05096	-0.326615	0.0407363	3	0.320089
939	Hyal1	0.71415	-1.48138	0.407859	0.359374	3	0.266949
940	Ifi35	1.17362	-1.06507	-0.545373	0.436827	3	0.574435
941	Ifitm10	0.705577	-1.14896	-0.514427	0.957814	3	0.294448
942	Ift122	1.00794	-1.20805	-0.402259	0.602374	3	0.585565
943	Igsf23	1.27041	-1.17389	-0.0894333	-0.00708373	3	0.343162
944	Il17re	1.10403	-1.12804	-0.492158	0.51617	3	0.630575
945	Il34	0.855501	-1.26497	-0.335706	0.745171	3	0.427146
946	Inca1	1.09261	-1.16365	-0.43862	0.509661	3	0.688107
947	Insyn1	0.705128	-1.2077	-0.426192	0.928767	3	0.307637
948	Irf9	1.20442	-0.869787	-0.774298	0.439665	3	0.330208
949	Itga7	1.18729	-0.917907	-0.731144	0.461763	3	0.369162
950	Itgb2	1.31123	-1.11253	-0.207057	0.00835563	3	0.337565
951	Itpr2	1.27667	-0.951049	-0.617018	0.291399	3	0.380629
952	Jmjd8	0.649558	-1.22635	-0.385327	0.962117	3	0.283929
953	Kantr	1.18687	-1.00108	-0.62765	0.441854	3	0.464921
954	Kcna7	1.273	-1.01154	-0.53203	0.270573	3	0.455314
955	Kcnn1	1.12508	-0.986223	-0.682585	0.543728	3	0.422762
956	Kcnq4	0.578628	-1.25716	-0.314397	0.992926	3	0.256459
957	Kctd15	1.08367	-0.95156	-0.741134	0.609022	3	0.374645
958	Khk	1.13336	-1.30408	0.0976227	0.0730942	3	0.358129
959	Kifc3	1.17564	-1.26184	-0.0616005	0.147805	3	0.45605
960	Klk13	0.969865	-1.32613	-0.166315	0.522578	3	0.54309
961	Ldb3	0.938495	-1.30791	-0.227824	0.597239	3	0.522548
962	Letm2	1.18573	-1.17859	-0.323677	0.316534	3	0.793028
963	Loxl3	1.16166	-1.26947	-0.0749197	0.182726	3	0.485796
964	Lrfn1	1.29948	-1.10604	-0.282898	0.0894551	3	0.408079
965	Lrfn3	1.29953	-1.11332	-0.258009	0.0717999	3	0.394341
966	Lrrc61	0.774227	-1.3582	-0.146952	0.73093	3	0.373308
967	Ltbp2	0.935995	-1.20382	-0.431279	0.6991	3	0.479738
968	M1ap	1.32268	-1.09206	-0.240464	0.00984236	3	0.327316
969	Mab21l4	1.20873	-1.0484	-0.54221	0.381878	3	0.553078
970	Macrod1	0.96662	-1.27135	-0.296454	0.601186	3	0.559179
971	Macroh2a2	1.11712	-1.06691	-0.578493	0.528285	3	0.527819
972	Malrd1	1.08979	-1.3196	0.264245	-0.0344347	3	0.287355
973	Map3k15	1.2632	-0.923012	-0.667341	0.327152	3	0.360749
974	Mb	1.03317	-1.05709	-0.626337	0.650259	3	0.441711
975	Mcrip1	1.08093	-1.30455	-0.117012	0.340633	3	0.581097
976	Me3	0.861208	-1.16278	-0.505253	0.806829	3	0.387107
977	Megf6	1.05206	-1.13069	-0.513677	0.592309	3	0.552944
978	Mfsd12	1.31636	-1.10208	-0.22888	0.0145966	3	0.336881
979	Mir100hg	0.953932	-1.40613	0.153397	0.2988	3	0.371105
980	Mkrn2os	1.11715	-1.31188	0.0199628	0.174765	3	0.427821
981	Mlycd	1.10779	-1.32206	0.0754414	0.13883	3	0.388935
982	Mogat2	1.28997	-1.14524	-0.155854	0.0111193	3	0.352266
983	Morn1	0.785576	-1.12407	-0.559473	0.897963	3	0.32584
984	Msh5	0.856328	-1.2249	-0.406651	0.77522	3	0.412447
985	Mst1	1.30158	-0.923052	-0.626425	0.247896	3	0.33359
986	Muc1	0.803973	-0.912841	-0.815744	0.924612	3	0.270023
987	Muc20	1.0778	-1.16323	-0.447992	0.533419	3	0.654863
988	Mxi1	1.17602	-1.24934	-0.126793	0.200108	3	0.53056
989	Mycbpap	0.722998	-1.30185	-0.265072	0.843922	3	0.336452
990	Mypopos	0.842459	-0.83993	-0.891427	0.888897	3	0.260542
991	Naga	0.932589	-1.36164	-0.0889231	0.517976	3	0.479833
992	Naglu	0.948067	-1.38442	0.00681093	0.429541	3	0.444063
993	Nat14	0.973597	-1.34845	-0.09853	0.473381	3	0.514158
994	Nebl	1.20154	-0.763748	-0.881148	0.443353	3	0.270573
995	Nectin4	0.908919	-1.41809	0.38355	0.12562	3	0.281319
996	Neil1	0.632847	-1.37766	-0.0881232	0.832939	3	0.292806
997	Niban3	0.592377	-1.4726	0.22431	0.655913	3	0.264547
998	Ninj2	0.808179	-1.34654	-0.171715	0.710072	3	0.397988
999	Nipal3	1.04593	-1.35271	0.0326434	0.274136	3	0.442646
1000	Nlrc3	0.97125	-1.31946	-0.183014	0.531225	3	0.550722
1001	Nlrx1	1.31282	-0.920428	-0.615922	0.223534	3	0.319839
1002	Nmi	1.17364	-1.03031	-0.596434	0.453096	3	0.506702
1003	Nmnat2	0.967199	-1.35355	0.474057	-0.0877047	3	0.243494
1004	Noxa1	1.31643	-1.07268	-0.330024	0.0862741	3	0.378442
1005	Npr2	1.32798	-0.97924	-0.503574	0.154834	3	0.337218
1006	Nuak2	0.918801	-1.34504	-0.144524	0.570767	3	0.486706
1007	Nupr1	0.738251	-1.40657	-0.0216751	0.68999	3	0.343606
1008	Nupr2	1.00794	-1.30292	-0.201043	0.496024	3	0.600944
1009	Odad4	1.17049	-0.80639	-0.857846	0.493744	3	0.293507
1010	Ogt	0.971747	-1.2989	-0.233324	0.560475	3	0.564381
1011	Osbp2	1.28851	-1.12742	-0.247407	0.0863208	3	0.417064
1012	P3h3	1.26374	-0.905233	-0.688789	0.330282	3	0.344483
1013	P3h4	1.25431	-1.16202	-0.236095	0.143811	3	0.499697
1014	Padi1	1.24582	-1.17577	-0.212572	0.142526	3	0.498267
1015	Pakap	1.22898	-1.17372	-0.262647	0.207383	3	0.598692
1016	Paqr5	0.956628	-1.39232	0.0575486	0.378144	3	0.420076
1017	Paqr9	0.596066	-1.47377	0.648035	0.229672	3	0.218289
1018	Pcdhb22	1.26059	-0.970426	-0.607185	0.317017	3	0.413074
1019	Pcdhga5	1.15524	-1.2391	-0.20959	0.293448	3	0.680429
1020	Pcdhga8	1.17315	-1.11416	-0.46574	0.406756	3	0.700056
1021	Pcdhga9	0.530835	-1.4836	0.298519	0.654244	3	0.242826
1022	Pcdhgb1	1.07942	-0.876911	-0.824225	0.621714	3	0.324137
1023	Pcsk9	1.11784	-1.30499	0.215867	-0.0287191	3	0.297661
1024	Pdcd4	1.28169	-0.984746	-0.562871	0.265923	3	0.413158
1025	Pdxk	1.01177	-1.22799	-0.36358	0.579799	3	0.611797
1026	Pdzd7	0.729098	-1.12888	-0.546481	0.946261	3	0.300225
1027	Phf21a	1.30516	-1.10105	-0.280119	0.0760149	3	0.390849
1028	Phyh	1.14091	-0.87913	-0.798419	0.536637	3	0.335118
1029	Pierce2	1.24887	-1.03861	-0.517151	0.306894	3	0.51973
1030	Piezo2	1.12213	-1.10275	-0.521837	0.502452	3	0.602987
1031	Pik3r2	1.24112	-1.17675	-0.222994	0.158628	3	0.521097
1032	Pitpnm3	0.927563	-1.4062	0.0849052	0.393731	3	0.399702
1033	Pla1a	1.26686	-1.10374	-0.367494	0.204382	3	0.546306
1034	Pla2g7	1.18961	-0.914392	-0.733781	0.458562	3	0.366125
1035	Platr21	1.27501	-1.16651	0.00790263	-0.116407	3	0.278564
1036	Plau	1.16858	-1.19754	-0.301676	0.330632	3	0.807688
1037	Plekha4	1.32647	-1.04908	-0.363916	0.0865262	3	0.356458
1038	Plekhg6	1.07294	-1.0661	-0.600163	0.593323	3	0.484919
1039	Plxna3	1.13671	-1.21351	-0.302427	0.379236	3	0.83413
1040	Podnl1	0.65429	-1.01061	-0.684134	1.04045	3	0.248447
1041	Polr3gl	1.00277	-1.21101	-0.398991	0.607225	3	0.579679
1042	Porcn	0.986184	-1.27015	-0.29036	0.574326	3	0.588278
1043	Pou4f1	0.6221	-1.10621	-0.555475	1.03959	3	0.252911
1044	Ppm1j	0.961152	-1.39705	0.0966626	0.339239	3	0.400198
1045	Ppp1r26	1.14101	-1.29047	0.178707	-0.0292518	3	0.304173
1046	Ppp1r9a	1.30481	-1.09208	-0.30912	0.096393	3	0.405053
1047	Primpol	0.66403	-1.33884	-0.18168	0.856487	3	0.306857
1048	Prpf40b	1.23647	-1.14657	-0.321076	0.231171	3	0.630811
1049	Prr15l	0.947139	-1.41215	0.250241	0.214774	3	0.327813
1050	Prss22	1.2858	-1.14911	-0.160301	0.023615	3	0.363616
1051	Pts	1.24635	-1.14291	-0.311553	0.208115	3	0.590745
1052	Rab36	1.12063	-0.58961	-1.05784	0.526818	3	0.219903
1053	Rab3d	1.30666	-1.11274	-0.230492	0.0365747	3	0.360854
1054	Rab7b	1.15901	-1.25657	-0.14221	0.239775	3	0.572854
1055	Rad9b	0.904186	-1.28911	-0.280072	0.664992	3	0.483335
1056	Rapgefl1	1.20523	-1.15769	-0.344734	0.297195	3	0.749361
1057	Rdm1	1.23205	-1.2003	-0.158762	0.127015	3	0.472441
1058	Rgn	1.21276	-0.936795	-0.691854	0.415887	3	0.387402
1059	Rilp	1.31855	-1.09781	-0.236589	0.0158475	3	0.33538
1060	Rmdn1	0.757527	-1.08624	-0.607716	0.936433	3	0.301273
1061	Rnf208	1.32969	-1.07938	-0.258428	0.00811437	3	0.317783
1062	Ropn1l	1.30799	-1.00798	-0.487749	0.187746	3	0.395888
1063	Rorc	0.596795	-1.18665	-0.433679	1.02353	3	0.254874
1064	Rreb1	1.14866	-1.26851	-0.119346	0.239194	3	0.55303
1065	Rtl6	1.32607	-1.02822	-0.413449	0.115599	3	0.36029
1066	Satb1	1.07488	-1.21709	-0.349139	0.491347	3	0.738892
1067	Sbsn	1.32924	-1.08015	-0.257507	0.00841987	3	0.318532
1068	Sec31b	0.821972	-1.39466	-0.0417481	0.614438	3	0.39313
1069	Sez6l2	1.18286	-1.26362	0.061101	0.0196541	3	0.345196
1070	Sfta3-ps	0.597382	-1.31962	-0.204981	0.927215	3	0.272062
1071	Sh3gl3	1.07201	-0.996924	-0.691042	0.615958	3	0.4082
1072	Slc17a9	0.849381	-1.17217	-0.49148	0.814265	3	0.383071
1073	Slc25a35	0.800747	-1.17111	-0.492582	0.862944	3	0.350608
1074	Slc25a36	0.935834	-1.21798	-0.407069	0.689219	3	0.489331
1075	Slc26a9	1.01941	-1.35818	-0.00205537	0.34082	3	0.469048
1076	Slc27a3	1.12678	-1.30746	0.0425308	0.138149	3	0.403058
1077	Slc28a3	0.704824	-1.01063	-0.694181	0.999984	3	0.263899
1078	Slc2a8	1.18466	-1.20805	-0.249949	0.273346	3	0.697495
1079	Slc37a1	0.965416	-1.31306	-0.20263	0.550269	3	0.54996
1080	Slc4a3	1.29739	-1.04544	-0.435895	0.183949	3	0.443514
1081	Slc8a3	0.975626	-1.29359	0.561621	-0.24366	3	0.214634
1082	Slitrk6	1.1182	-0.759031	-0.924231	0.56506	3	0.272184
1083	Slpi	0.704414	-0.801776	-0.914702	1.01206	3	0.22714
1084	Snhg7os	1.05444	-1.18297	-0.425884	0.554413	3	0.641514
1085	Sorbs2os	1.08609	-0.953875	-0.737595	0.605379	3	0.37732
1086	Sorbs3	1.29482	-0.970977	-0.567016	0.243172	3	0.383728
1087	Sp3os	0.854183	-1.24138	-0.378417	0.76561	3	0.417414
1088	Spag6	0.613335	-1.49493	0.454704	0.426894	3	0.245338
1089	Sparc	1.29491	-1.13843	-0.164704	0.00822608	3	0.347956
1090	Spata33	0.72686	-1.20384	-0.435559	0.91254	3	0.318169
1091	Spmip3	0.955537	-1.02608	-0.682927	0.753471	3	0.369174
1092	Spsb1	0.964978	-1.39744	0.110228	0.322233	3	0.393492
1093	Srgap3	1.18151	-1.18603	-0.311875	0.316395	3	0.792321
1094	Sspo	1.33677	-1.02273	-0.399661	0.0856164	3	0.329226
1095	Ssxb16	1.14288	-1.18501	0.40099	-0.358864	3	0.206457
1096	Stab1	0.627204	-1.41955	0.0236106	0.768732	3	0.288556
1097	Stc2	0.650934	-1.28638	-0.282123	0.917566	3	0.294059
1098	Stk36	1.28023	-0.917901	-0.65699	0.294657	3	0.346438
1099	Stpg1	1.07798	-0.927444	-0.77042	0.619881	3	0.35517
1100	Styxl1	0.595503	-0.904376	-0.788903	1.09778	3	0.219165
1101	Syn3	0.882895	-1.25209	-0.356054	0.725251	3	0.448871
1102	Syngap1	1.19196	-1.12721	-0.423876	0.359123	3	0.744023
1103	Tbx6	0.926153	-1.38728	-0.00543468	0.466558	3	0.440443
1104	Terb1	0.97385	-1.15897	-0.495346	0.680467	3	0.486407
1105	Tert	1.21578	-1.23311	-0.0154475	0.0327702	3	0.366615
1106	Tgfbr3l	0.605049	-1.10196	-0.556577	1.05348	3	0.246296
1107	Tgm2	1.28531	-0.90901	-0.662951	0.286647	3	0.335461
1108	Tha1	0.767041	-1.225	-0.405906	0.863865	3	0.347174
1109	Thbs3	0.920045	-1.38479	-0.0204895	0.485234	3	0.4439
1110	Thsd4	0.741162	-1.18427	-0.467648	0.910759	3	0.320783
1111	Tjp3	1.26443	-1.17846	-0.109163	0.0231877	3	0.36728
1112	Tle6	1.16832	-1.05837	-0.559369	0.449427	3	0.556479
1113	Tmem147os	0.767852	-1.46811	0.279904	0.420357	3	0.301564
1114	Tmem205	1.22276	-1.17444	-0.273545	0.225218	3	0.629601
1115	Tmem220	0.910283	-1.04989	-0.657993	0.797599	3	0.359104
1116	Tmem221	0.846575	-1.43344	0.125557	0.461305	3	0.361419
1117	Tmem25	1.01757	-1.34217	-0.0726837	0.397287	3	0.522415
1118	Tmem260	1.32131	-1.01219	-0.456089	0.146974	3	0.368642
1119	Tmem35b	0.947749	-1.34154	-0.13816	0.531947	3	0.511036
1120	Tmem86a	1.2341	-1.21524	-0.00675347	-0.0121107	3	0.337884
1121	Tmod4	1.11551	-1.30095	0.244322	-0.0588856	3	0.284816
1122	Tnfrsf18	1.17155	-1.17556	-0.348372	0.352375	3	0.836559
1123	Tpd52l1	1.27581	-1.04397	-0.473378	0.241545	3	0.490732
1124	Trdv4	0.845147	-1.10999	-0.581222	0.846066	3	0.352379
1125	Trim14	1.16037	-1.07009	-0.547326	0.457043	3	0.574948
1126	Tshz2	0.993442	-1.1889	-0.441021	0.636475	3	0.541841
1127	Tstd1	0.63947	-1.41246	0.77203	0.000961012	3	0.201668
1128	Ttc16	0.48403	-1.47525	0.717083	0.274135	3	0.201994
1129	Ttc39a	1.04045	-1.2058	-0.391581	0.556933	3	0.645441
1130	Ttll10	0.775068	-1.3921	-0.0595695	0.676599	3	0.367781
1131	Ttll11	0.736434	-1.37736	0.741857	-0.10093	3	0.204043
1132	Ttll13	0.578254	-1.23945	-0.344234	1.00543	3	0.254118
1133	Tubg2	1.12191	-1.21056	-0.324415	0.413067	3	0.835106
1134	Ubxn11	1.09521	-1.09031	-0.555495	0.550591	3	0.544116
1135	Uckl1	0.714957	-1.42836	0.045129	0.668273	3	0.325508
1136	Usp20	1.21943	-1.16561	-0.303398	0.249583	3	0.672438
1137	Uts2	1.26091	-1.04803	-0.486625	0.273749	3	0.520519
1138	Vamp1	0.689525	-1.23328	-0.382247	0.925998	3	0.304954
1139	Vamp2	1.03426	-1.3451	-0.0352228	0.346064	3	0.496832
1140	Vav3	1.32089	-1.08692	-0.269464	0.0354965	3	0.344163
1141	Vegfa	1.08231	-1.291	-0.160387	0.369074	3	0.632114
1142	Vinac1	1.20183	-1.05056	-0.544936	0.393671	3	0.556478
1143	Wdpcp	1.27444	-1.05961	-0.446495	0.231663	3	0.508984
1144	Wdr93	1.15416	-1.252	-0.169729	0.26757	3	0.618446
1145	Wnt9a	1.32732	-1.06189	-0.326877	0.0614448	3	0.346441
1146	Xrra1	1.12037	-1.30797	0.00331912	0.184281	3	0.44055
1147	Ypel3	0.889588	-1.27479	-0.312062	0.69726	3	0.46396
1148	Zbtb20	1.26157	-1.14746	-0.263532	0.149416	3	0.504112
1149	Zcchc18	0.96498	-1.40032	0.136599	0.298744	3	0.379892
1150	Zcwpw1	1.30399	-0.904594	-0.647781	0.248383	3	0.317149
1151	Zfp239	1.25092	-0.971757	-0.614932	0.335766	3	0.419654
1152	Zfp268	0.830239	-1.1105	-0.580363	0.860623	3	0.344326
1153	Zfp362	0.838774	-1.41354	0.0293371	0.545432	3	0.38621
1154	Zfp523	1.10221	-1.25268	-0.244611	0.395083	3	0.746435
1155	Zfp563	1.23217	-1.15514	-0.307239	0.230206	3	0.634358
1156	Zfp60	1.09188	-1.29893	-0.119125	0.326178	3	0.583289
1157	Zfp607b	1.25031	-1.07267	-0.456468	0.278829	3	0.572163
1158	Zfp647	1.17669	-1.26365	-0.0425892	0.12955	3	0.435882
1159	Zfp760	1.07188	-1.25593	-0.266284	0.450335	3	0.727243
1160	Zfp799	0.835	-1.2349	-0.390748	0.790646	3	0.398742
1161	Zfp809	1.25227	-1.11651	-0.364541	0.228775	3	0.595668
1162	Zfp810	1.0561	-1.28439	-0.20906	0.437349	3	0.663843
1163	Zfp839	0.961467	-1.40497	0.181219	0.262285	3	0.357965
1164	Zfp87	1.04516	-1.36026	0.0955874	0.219519	3	0.397897
1165	Zfp950	1.10718	-1.20198	-0.355659	0.450462	3	0.802397
1166	Zfp964	1.30298	-1.03428	-0.44772	0.179023	3	0.423799
1167	Zfp974	1.27764	-1.12217	-0.297167	0.141699	3	0.480549
1168	Zfr2	1.27594	-1.00463	-0.539326	0.268016	3	0.443179
1169	Zkscan2	1.13942	-1.00512	-0.651287	0.516989	3	0.451793
1170	Zkscan7	1.03125	-1.25118	-0.306489	0.526418	3	0.662529
1171	Zmym6	1.0754	-1.18623	-0.4084	0.519229	3	0.694102
1172	0610040J01Rik	1.49981	-0.481464	-0.520382	-0.497963	4	0.816861
1173	1110025M09Rik	1.3893	-0.333919	-0.975707	-0.0796711	4	0.251281
1174	1700017M07Rik	1.49551	-0.425823	-0.605597	-0.464089	4	0.593818
1175	1700061I17Rik	1.41851	-0.839563	-0.0493041	-0.529646	4	0.274195
1176	1700095A21Rik	1.45305	-0.626176	-0.135322	-0.691551	4	0.330114
1177	1810064F22Rik	1.49854	-0.437141	-0.5307	-0.5307	4	0.646794
1178	2010007H06Rik	1.49878	-0.474355	-0.556485	-0.467941	4	0.775485
1179	2210408F21Rik	1.4988	-0.525657	-0.443134	-0.530011	4	0.719871
1180	2610016A17Rik	1.49835	-0.433217	-0.532569	-0.532569	4	0.633807
1181	2610203C22Rik	1.48735	-0.34272	-0.659595	-0.485037	4	0.411709
1182	2610318N02Rik	1.49451	-0.42681	-0.449302	-0.618395	4	0.475271
1183	2900005J15Rik	1.49929	-0.486783	-0.542261	-0.470244	4	0.832011
1184	2900052L18Rik	1.45675	-0.339957	-0.821733	-0.29506	4	0.327989
1185	2900089D17Rik	1.45764	-0.572583	-0.163434	-0.721619	4	0.334632
1186	3222401L13Rik	1.49746	-0.507185	-0.42427	-0.566008	4	0.621464
1187	4732463B04Rik	1.42863	-0.306238	-0.904234	-0.218159	4	0.285373
1188	4732496C06Rik	1.49908	-0.510547	-0.536134	-0.452398	4	0.885118
1189	4930467D21Rik	1.44911	-0.531372	-0.145327	-0.772408	4	0.313997
1190	4930481B07Rik	1.46966	-0.552763	-0.219499	-0.6974	4	0.362409
1191	4930511P09Rik	1.48587	-0.479922	-0.670157	-0.335791	4	0.473005
1192	4930539M17Rik	1.49113	-0.610655	-0.529704	-0.350772	4	0.530338
1193	4930562C15Rik	1.4269	-0.646278	-0.0427548	-0.737868	4	0.294164
1194	4931408D14Rik	1.48841	-0.452458	-0.665146	-0.370807	4	0.499817
1195	4933404O12Rik	1.47554	-0.550832	-0.676644	-0.24806	4	0.366261
1196	4933427G23Rik	1.45384	-0.678585	-0.137274	-0.637983	4	0.332706
1197	5430421F17Rik	1.49889	-0.449941	-0.505244	-0.543704	4	0.657864
1198	6430710C18Rik	1.49057	-0.41079	-0.424779	-0.654998	4	0.404959
1199	9230112J17Rik	1.48458	-0.470046	-0.333434	-0.6811	4	0.400912
1200	9430085M18Rik	1.49479	-0.615228	-0.42759	-0.451969	4	0.629924
1201	9930111J21Rik1	1.49026	-0.596512	-0.337559	-0.55619	4	0.506344
1202	A330074K22Rik	1.48427	-0.697378	-0.370976	-0.415916	4	0.420562
1203	A630001G21Rik	1.48163	-0.583562	-0.623638	-0.274428	4	0.390781
1204	Aass	1.49275	-0.358675	-0.566549	-0.567523	4	0.414461
1205	Abca1	1.49845	-0.453756	-0.561514	-0.483178	4	0.712752
1206	Abca4	1.46023	-0.763427	-0.203247	-0.493557	4	0.331667
1207	Abhd3	1.49742	-0.581577	-0.450585	-0.46526	4	0.743266
1208	Ablim3	1.47694	-0.56162	-0.663009	-0.252308	4	0.368878
1209	Acacb	1.47658	-0.659002	-0.248794	-0.568788	4	0.400785
1210	Ace	1.49564	-0.604396	-0.462939	-0.428306	4	0.680525
1211	Acot1	1.49961	-0.47744	-0.531279	-0.490888	4	0.808035
1212	Acot11	1.49816	-0.552487	-0.433401	-0.512276	4	0.718899
1213	Acot3	1.49819	-0.431159	-0.522722	-0.544314	4	0.613849
1214	Acot6	1.49896	-0.551592	-0.466045	-0.481321	4	0.829715
1215	Acp7	1.48657	-0.681476	-0.374148	-0.430946	4	0.453608
1216	Acsf2	1.48723	-0.678576	-0.423369	-0.385283	4	0.440753
1217	Acta1	1.49784	-0.423371	-0.537903	-0.536564	4	0.602471
1218	Adam1b	1.49331	-0.405291	-0.62728	-0.46074	4	0.533073
1219	Adam21	1.49969	-0.472268	-0.520934	-0.506486	4	0.778271
1220	Adam33	1.49974	-0.526339	-0.488004	-0.485395	4	0.898219
1221	Adamts10	1.49284	-0.627847	-0.472162	-0.392826	4	0.576504
1222	Adamts12	1.49631	-0.547134	-0.549477	-0.399703	4	0.736479
1223	Adamts3	1.49322	-0.387724	-0.486011	-0.619484	4	0.417768
1224	Adamts7	1.49815	-0.556242	-0.506627	-0.435281	4	0.854153
1225	Adap2	1.48038	-0.598071	-0.265712	-0.616594	4	0.416836
1226	Adcyap1	1.49918	-0.542358	-0.495196	-0.461623	4	0.915583
1227	Adgra1	1.49702	-0.544954	-0.542122	-0.409945	4	0.776607
1228	Adgrb2	1.49114	-0.513337	-0.6211	-0.356698	4	0.554606
1229	Adgre5	1.49543	-0.602147	-0.479355	-0.413925	4	0.679723
1230	Adgrg1	1.49518	-0.607074	-0.471581	-0.416529	4	0.665537
1231	Adgrg2	1.49288	-0.545945	-0.585105	-0.361825	4	0.598981
1232	Adgrg3	1.49713	-0.58587	-0.464711	-0.446548	4	0.749246
1233	Adgrl2	1.49649	-0.402856	-0.536243	-0.557387	4	0.527855
1234	Adgrl3	1.47744	-0.565458	-0.254029	-0.657952	4	0.395111
1235	Adgrl4	1.48262	-0.662522	-0.294707	-0.525395	4	0.435133
1236	Adora2b	1.47637	-0.48163	-0.28102	-0.713719	4	0.366217
1237	Aebp1	1.49887	-0.554385	-0.476649	-0.467832	4	0.856288
1238	Afap1l1	1.49304	-0.532829	-0.593992	-0.366214	4	0.60304
1239	Ager	1.47706	-0.477403	-0.71281	-0.286846	4	0.399776
1240	Ago4	1.48722	-0.67645	-0.374442	-0.436328	4	0.463966
1241	AI467606	1.49226	-0.627432	-0.484929	-0.379902	4	0.558476
1242	Aifm3	1.4649	-0.644372	-0.184167	-0.636356	4	0.358201
1243	Airn	1.48811	-0.667149	-0.368894	-0.452066	4	0.480424
1244	Ak1	1.49355	-0.467787	-0.623346	-0.402413	4	0.592995
1245	Akap5	1.49358	-0.367215	-0.561449	-0.564921	4	0.435797
1246	Akap6	1.49405	-0.557451	-0.56432	-0.372283	4	0.638004
1247	Akr1c13	1.48507	-0.359923	-0.689131	-0.436018	4	0.423898
1248	Alcam	1.49707	-0.507246	-0.571097	-0.418727	4	0.745611
1249	Aldh1a2	1.49995	-0.488722	-0.504219	-0.507011	4	0.818129
1250	Aldh1a3	1.49743	-0.42096	-0.514543	-0.561922	4	0.564361
1251	Aldh1l1	1.4997	-0.473837	-0.503157	-0.522704	4	0.751405
1252	Aldh3a1	1.42854	-0.402288	-0.88113	-0.145118	4	0.281807
1253	Aldh3b1	1.4945	-0.571959	-0.544343	-0.378195	4	0.654756
1254	Aldh4a1	1.49569	-0.462027	-0.429601	-0.60406	4	0.529412
1255	Alox12	1.49973	-0.491219	-0.526256	-0.482255	4	0.860183
1256	Alox5	1.49889	-0.538896	-0.447481	-0.512516	4	0.756834
1257	Amigo2	1.48855	-0.667262	-0.381415	-0.439878	4	0.484106
1258	Amot	1.49595	-0.60085	-0.463698	-0.4314	4	0.694108
1259	Ank	1.49076	-0.498668	-0.631767	-0.360325	4	0.545637
1260	Ankrd45	1.49892	-0.488299	-0.459944	-0.550679	4	0.67976
1261	Apc2	1.45536	-0.436111	-0.803141	-0.216107	4	0.323423
1262	Aplp1	1.49851	-0.552599	-0.502232	-0.443683	4	0.878434
1263	Aqp2	1.47119	-0.664008	-0.217953	-0.589229	4	0.37837
1264	Aqp4	1.5	-0.5	-0.5	-0.5	4	0.854664
1265	Aqp5	1.4994	-0.532011	-0.463206	-0.504183	4	0.808259
1266	Arap3	1.48926	-0.615086	-0.541218	-0.332956	4	0.480665
1267	Arg1	1.49281	-0.523221	-0.367126	-0.602467	4	0.513569
1268	Arhgap6	1.49789	-0.517235	-0.55332	-0.42734	4	0.807358
1269	Arhgef19	1.49466	-0.39129	-0.50592	-0.597446	4	0.452729
1270	Armcx3	1.49801	-0.467035	-0.458901	-0.572071	4	0.610176
1271	As3mt	1.46006	-0.304045	-0.809955	-0.346059	4	0.328477
1272	Asgr1	1.4942	-0.373815	-0.558434	-0.561949	4	0.453552
1273	Ass1	1.4931	-0.400737	-0.628143	-0.464219	4	0.524696
1274	Atg14	1.494	-0.410185	-0.620659	-0.463152	4	0.548192
1275	Atp10b	1.49933	-0.536887	-0.498473	-0.463975	4	0.930029
1276	Atp13a4	1.49498	-0.610603	-0.418248	-0.466127	4	0.629968
1277	Atp1a2	1.49791	-0.558175	-0.509615	-0.430119	4	0.837932
1278	Atp2a1	1.4462	-0.65731	-0.106962	-0.681923	4	0.319286
1279	Atp7b	1.49709	-0.546754	-0.411053	-0.539281	4	0.645107
1280	Atp9a	1.49494	-0.610924	-0.466456	-0.417557	4	0.653102
1281	Azgp1	1.49449	-0.420688	-0.617506	-0.456297	4	0.569301
1282	B130024G19Rik	1.49021	-0.656722	-0.434767	-0.398719	4	0.502772
1283	B3gnt7	1.49756	-0.534699	-0.544192	-0.418665	4	0.804409
1284	B3gnt8	1.47809	-0.571545	-0.650344	-0.2562	4	0.370378
1285	BC106179	1.46976	-0.66068	-0.209613	-0.59947	4	0.373435
1286	Bcas1	1.4903	-0.657267	-0.41309	-0.419946	4	0.510262
1287	Bckdha	1.48614	-0.579985	-0.602155	-0.304	4	0.446642
1288	Bcl11b	1.5	-0.5	-0.5	-0.5	4	0.854664
1289	Bcl2l14	1.48609	-0.322606	-0.65461	-0.508872	4	0.376164
1290	Bcl6b	1.49308	-0.419049	-0.632727	-0.441308	4	0.545686
1291	Begain	1.49013	-0.65796	-0.429273	-0.402897	4	0.502251
1292	Bend5	1.49848	-0.436562	-0.539352	-0.522565	4	0.652821
1293	Bmp1	1.48742	-0.676351	-0.43	-0.381074	4	0.4415
1294	Bmp5	1.5	-0.5	-0.5	-0.5	4	0.854664
1295	Bnipl	1.45562	-0.488505	-0.779246	-0.187873	4	0.315035
1296	Bst1	1.49744	-0.503311	-0.425655	-0.568475	4	0.617082
1297	Btbd17	1.4957	-0.60049	-0.475758	-0.419453	4	0.690409
1298	Bvht	1.49928	-0.473443	-0.543149	-0.482691	4	0.790387
1299	C130046K22Rik	1.36986	-0.532441	0.0759304	-0.913354	4	0.250596
1300	C130074G19Rik	1.48705	-0.636481	-0.529797	-0.32077	4	0.42067
1301	C1qtnf1	1.48	-0.488617	-0.296427	-0.69496	4	0.384369
1302	Cacnb1	1.49812	-0.462025	-0.465891	-0.5702	4	0.611691
1303	Cadm1	1.49014	-0.395195	-0.656656	-0.438291	4	0.488381
1304	Camk2b	1.49606	-0.581671	-0.509136	-0.405256	4	0.723482
1305	Car8	1.49997	-0.508191	-0.499206	-0.492572	4	0.884837
1306	Car9	1.49995	-0.505687	-0.50623	-0.488029	4	0.894343
1307	Casp1	1.49596	-0.440622	-0.453203	-0.602134	4	0.519533
1308	Casp12	1.49472	-0.582225	-0.52869	-0.383807	4	0.66249
1309	Cbr3	1.49523	-0.385898	-0.549593	-0.559741	4	0.484216
1310	Cbs	1.49949	-0.463762	-0.511172	-0.524556	4	0.72581
1311	Ccdc102a	1.49332	-0.597875	-0.524009	-0.371434	4	0.603902
1312	Ccdc146	1.48994	-0.550362	-0.603563	-0.336011	4	0.525942
1313	Ccdc158	1.48627	-0.657577	-0.327139	-0.501559	4	0.465477
1314	Ccdc39	1.46023	-0.495218	-0.762575	-0.202432	4	0.325348
1315	Ccdc40	1.41834	-0.746872	-0.0155249	-0.655941	4	0.284482
1316	Ccl28	1.49378	-0.562742	-0.369305	-0.561736	4	0.554344
1317	Ccl5	1.49927	-0.531788	-0.510175	-0.457302	4	0.939127
1318	Ccl9	1.48816	-0.559107	-0.321013	-0.608044	4	0.468313
1319	Ccn2	1.48088	-0.47493	-0.308724	-0.697226	4	0.382782
1320	Ccnjl	1.4992	-0.522857	-0.453483	-0.522857	4	0.75243
1321	Cd1d1	1.49782	-0.42501	-0.521463	-0.551345	4	0.589087
1322	Cd300a	1.49715	-0.536559	-0.412226	-0.548368	4	0.637033
1323	Cd300lb	1.49332	-0.530344	-0.36949	-0.593481	4	0.526443
1324	Cd302	1.49479	-0.391018	-0.593954	-0.509821	4	0.520503
1325	Cd33	1.48973	-0.629175	-0.515607	-0.34495	4	0.485029
1326	Cd38	1.49682	-0.567128	-0.411225	-0.518462	4	0.656942
1327	Cd40	1.4959	-0.600959	-0.465878	-0.429061	4	0.693408
1328	Cd59a	1.49988	-0.511846	-0.505902	-0.482128	4	0.91607
1329	Cdcp2	1.49126	-0.354261	-0.614586	-0.522416	4	0.430751
1330	Cdh23	1.49489	-0.614627	-0.433352	-0.446914	4	0.636293
1331	Cebpa	1.49838	-0.439602	-0.552956	-0.50582	4	0.669968
1332	Cerk	1.49856	-0.497687	-0.554019	-0.446856	4	0.817717
1333	Cfap100	1.47485	-0.395501	-0.746901	-0.332452	4	0.388207
1334	Cfap70	1.49635	-0.40168	-0.56221	-0.532459	4	0.544939
1335	Cftr	1.47628	-0.354922	-0.742205	-0.379153	4	0.384001
1336	Chdh	1.49578	-0.397066	-0.575814	-0.522899	4	0.535766
1337	Chic1	1.49979	-0.507645	-0.476745	-0.5154	4	0.801434
1338	Chrm3	1.47191	-0.411083	-0.756051	-0.304773	4	0.37687
1339	Chrnd	1.49762	-0.578084	-0.469705	-0.449827	4	0.779676
1340	Chst13	1.4964	-0.532556	-0.40229	-0.561551	4	0.604351
1341	Chst2	1.497	-0.410903	-0.55633	-0.529765	4	0.572289
1342	Clca3a1	1.49308	-0.59268	-0.534071	-0.366332	4	0.597537
1343	Cldn2	1.47433	-0.496201	-0.263472	-0.714653	4	0.36383
1344	Cldn8	1.49622	-0.460349	-0.437618	-0.59825	4	0.541816
1345	Clic6	1.4906	-0.575901	-0.575901	-0.338799	4	0.532162
1346	Clip3	1.49563	-0.447822	-0.606308	-0.441504	4	0.625634
1347	Clmn	1.4876	-0.677304	-0.403909	-0.40639	4	0.457594
1348	Clu	1.497	-0.425097	-0.492379	-0.579524	4	0.543001
1349	Cmbl	1.4992	-0.460559	-0.498126	-0.540515	4	0.684979
1350	Cmpk2	1.49178	-0.583446	-0.558226	-0.350106	4	0.559916
1351	Cmtm8	1.49968	-0.471832	-0.506778	-0.521069	4	0.751088
1352	Cnih2	1.49931	-0.456909	-0.523267	-0.519133	4	0.716751
1353	Cnp	1.48761	-0.648942	-0.503662	-0.335002	4	0.42734
1354	Cntn1	1.49581	-0.419031	-0.598508	-0.478274	4	0.587858
1355	Col16a1	1.49861	-0.541135	-0.517109	-0.44037	4	0.892591
1356	Col1a1	1.49865	-0.529704	-0.439639	-0.52931	4	0.714736
1357	Col24a1	1.47143	-0.517341	-0.240264	-0.71382	4	0.360161
1358	Col27a1	1.4989	-0.449597	-0.506973	-0.542334	4	0.659841
1359	Col2a1	1.49959	-0.486385	-0.480411	-0.532793	4	0.73803
1360	Col4a6	1.5	-0.50041	-0.502615	-0.496971	4	0.863799
1361	Col5a2	1.49264	-0.634877	-0.405795	-0.451971	4	0.565426
1362	Col6a1	1.48378	-0.609684	-0.586494	-0.2876	4	0.391911
1363	Col7a1	1.49094	-0.642047	-0.472269	-0.376621	4	0.516651
1364	Col8a2	1.48924	-0.629219	-0.520602	-0.339423	4	0.472869
1365	Colec12	1.49419	-0.475822	-0.61511	-0.403262	4	0.613854
1366	Copz2	1.49516	-0.436162	-0.611666	-0.447337	4	0.600975
1367	Cp	1.4999	-0.484086	-0.51173	-0.504082	4	0.814621
1368	Cpa6	1.48914	-0.665094	-0.394817	-0.429227	4	0.490768
1369	Cpeb1	1.49681	-0.471189	-0.436615	-0.589001	4	0.567695
1370	Cpeb4	1.44793	-0.436975	-0.822911	-0.188047	4	0.307543
1371	Cped1	1.49849	-0.541072	-0.520282	-0.437132	4	0.882122
1372	Cplx2	1.49791	-0.556796	-0.429367	-0.511748	4	0.707744
1373	Cpne7	1.49129	-0.64462	-0.391092	-0.455582	4	0.5348
1374	Cpsf4l	1.48715	-0.548087	-0.622935	-0.316128	4	0.477752
1375	Cpt1c	1.48716	-0.658048	-0.338313	-0.490796	4	0.474229
1376	Crabp2	1.49452	-0.528852	-0.584013	-0.381653	4	0.650033
1377	Crip1	1.49994	-0.507162	-0.48722	-0.505558	4	0.83949
1378	Crlf1	1.49919	-0.542968	-0.492786	-0.463437	4	0.911174
1379	Csdc2	1.4998	-0.501485	-0.479162	-0.519153	4	0.789321
1380	Cspg4b	1.49116	-0.649692	-0.408014	-0.43345	4	0.53058
1381	Cspg5	1.49094	-0.541524	-0.603432	-0.345988	4	0.549403
1382	Ctla2a	1.49872	-0.555227	-0.487365	-0.456124	4	0.871744
1383	Ctns	1.48648	-0.620794	-0.555909	-0.309776	4	0.421485
1384	Ctse	1.47803	-0.719929	-0.309165	-0.448936	4	0.386806
1385	Ctsf	1.49571	-0.568567	-0.533497	-0.393647	4	0.709356
1386	Ctsw	1.49461	-0.617446	-0.428816	-0.448349	4	0.625173
1387	Cul9	1.49898	-0.45429	-0.500045	-0.544644	4	0.664387
1388	Cxcl10	1.49792	-0.453474	-0.573039	-0.471407	4	0.697853
1389	Cxcl14	1.49311	-0.366629	-0.533827	-0.592653	4	0.407566
1390	Cxcl17	1.49017	-0.528485	-0.618091	-0.343596	4	0.534661
1391	Cxcr3	1.49837	-0.564978	-0.473408	-0.459981	4	0.824868
1392	Cxcr4	1.49857	-0.439047	-0.540672	-0.518849	4	0.663154
1393	Cxxc4	1.49176	-0.387667	-0.638191	-0.465905	4	0.49472
1394	Cyba	1.49959	-0.516331	-0.516331	-0.466931	4	0.936597
1395	Cyp21a1	1.49854	-0.559921	-0.483109	-0.455506	4	0.852689
1396	Cyp2j6	1.49544	-0.442127	-0.444668	-0.608646	4	0.507837
1397	Cyp46a1	1.49361	-0.610506	-0.498509	-0.384592	4	0.609196
1398	Cyp4v3	1.47367	-0.725933	-0.269575	-0.478164	4	0.373479
1399	Cysltr1	1.48374	-0.702221	-0.391436	-0.390086	4	0.399515
1400	Cytip	1.49799	-0.486509	-0.568123	-0.443359	4	0.763591
1401	D130052B06Rik	1.48852	-0.665502	-0.374498	-0.44852	4	0.485606
1402	D430040D24Rik	1.49858	-0.454447	-0.558307	-0.485827	4	0.717588
1403	D630039A03Rik	1.49798	-0.564421	-0.496121	-0.437437	4	0.833545
1404	Dact2	1.4934	-0.458532	-0.627008	-0.407865	4	0.583942
1405	Dapk2	1.43647	-0.597626	-0.0820976	-0.756744	4	0.303072
1406	Dchs1	1.49742	-0.417688	-0.526606	-0.553129	4	0.569068
1407	Dclk1	1.49108	-0.395033	-0.647939	-0.44811	4	0.49715
1408	Ddx60	1.49258	-0.570492	-0.564999	-0.357092	4	0.587311
1409	Dennd11	1.49765	-0.453629	-0.578106	-0.46591	4	0.690059
1410	Depp1	1.49981	-0.478775	-0.517675	-0.503357	4	0.801666
1411	Dhx58	1.4905	-0.655543	-0.410238	-0.424717	4	0.515278
1412	Dkk3	1.49637	-0.526435	-0.403244	-0.566691	4	0.598282
1413	Dlg4	1.49768	-0.565534	-0.502732	-0.429412	4	0.817982
1414	Dmrt2	1.49848	-0.436367	-0.524041	-0.538072	4	0.635582
1415	Dmrt3	1.49999	-0.499859	-0.503397	-0.496739	4	0.863621
1416	Dnaaf3	1.38933	-0.642539	0.0613749	-0.808167	4	0.264128
1417	Dnah10	1.4899	-0.460514	-0.653118	-0.376264	4	0.522532
1418	Dnajb13	1.49913	-0.468399	-0.483724	-0.547008	4	0.679818
1419	Dnm3	1.49793	-0.566913	-0.491981	-0.439041	4	0.82631
1420	Dpp7	1.49648	-0.56884	-0.521768	-0.405871	4	0.749216
1421	Dync1i1	1.4759	-0.495688	-0.271472	-0.708741	4	0.36944
1422	Dysf	1.49705	-0.426542	-0.579506	-0.491	4	0.621288
1423	Dzip1	1.49856	-0.469494	-0.561454	-0.467613	4	0.754861
1424	E130008D07Rik	1.48708	-0.44994	-0.673985	-0.363158	4	0.483419
1425	E230025N22Rik	1.48523	-0.550198	-0.63218	-0.302854	4	0.450475
1426	E430024I08Rik	1.48693	-0.652683	-0.503927	-0.330318	4	0.41115
1427	Eaf2	1.45276	-0.470597	-0.795803	-0.186359	4	0.31221
1428	Ecel1	1.496	-0.550242	-0.550242	-0.395522	4	0.721357
1429	Ecm1	1.48267	-0.492949	-0.680477	-0.309247	4	0.439518
1430	Edil3	1.49903	-0.537697	-0.509863	-0.451472	4	0.923878
1431	Efcab12	1.47456	-0.410846	-0.74532	-0.318394	4	0.388524
1432	Efemp1	1.49927	-0.479926	-0.543924	-0.475416	4	0.810244
1433	Efemp2	1.49956	-0.53278	-0.49094	-0.475844	4	0.915775
1434	Efhd1	1.48464	-0.695879	-0.378089	-0.410671	4	0.421678
1435	Efna3	1.49743	-0.546894	-0.533854	-0.416678	4	0.804233
1436	Efs	1.48617	-0.681255	-0.442841	-0.36207	4	0.409292
1437	Egr3	1.49763	-0.57321	-0.436991	-0.487425	4	0.725582
1438	Ehhadh	1.48582	-0.58878	-0.595729	-0.301309	4	0.436068
1439	Eif4e3	1.48902	-0.581601	-0.325566	-0.581856	4	0.485372
1440	Emb	1.49971	-0.491027	-0.4815	-0.527182	4	0.759019
1441	Emp3	1.45184	-0.639276	-0.129373	-0.683191	4	0.328451
1442	Enho	1.49943	-0.518505	-0.46097	-0.519959	4	0.771236
1443	Eno2	1.49436	-0.435981	-0.620664	-0.437712	4	0.584532
1444	Enpp2	1.49693	-0.409296	-0.533272	-0.554357	4	0.547023
1445	Entrep1	1.45108	-0.632757	-0.127079	-0.691248	4	0.32681
1446	Entrep3	1.49862	-0.512041	-0.441892	-0.544687	4	0.686459
1447	Epb41l4b	1.44814	-0.283171	-0.850925	-0.314046	4	0.306963
1448	Ephb6	1.49626	-0.536299	-0.560021	-0.399944	4	0.728391
1449	Ephx1	1.49872	-0.443048	-0.540346	-0.51533	4	0.678069
1450	Ephx2	1.46109	-0.656727	-0.167203	-0.637159	4	0.348501
1451	Epor	1.39891	-0.749761	0.0429948	-0.692143	4	0.269457
1452	Erich2	1.48442	-0.582813	-0.609494	-0.292117	4	0.421704
1453	Espn	1.48168	-0.678462	-0.29739	-0.505831	4	0.426042
1454	Espnl	1.47872	-0.566271	-0.651732	-0.260716	4	0.378387
1455	Eva1a	1.48775	-0.350764	-0.661176	-0.475814	4	0.424423
1456	Eva1b	1.49841	-0.524138	-0.539253	-0.435022	4	0.8568
1457	Evc	1.48711	-0.406471	-0.40001	-0.680634	4	0.373038
1458	Evc2	1.48584	-0.44931	-0.355187	-0.681347	4	0.397131
1459	F2r	1.49228	-0.630936	-0.47575	-0.385594	4	0.558249
1460	F2rl2	1.49324	-0.572203	-0.557091	-0.363948	4	0.608196
1461	Fads1	1.47802	-0.602667	-0.251746	-0.623604	4	0.404504
1462	Fads6	1.49441	-0.613237	-0.475436	-0.405742	4	0.635284
1463	Faim2	1.49966	-0.520781	-0.470489	-0.508387	4	0.814927
1464	Fam131a	1.49585	-0.412612	-0.594053	-0.489181	4	0.576133
1465	Fam13a	1.48491	-0.34663	-0.685474	-0.452802	4	0.410963
1466	Fam169b	1.49326	-0.413463	-0.629987	-0.449813	4	0.542265
1467	Fam43a	1.46659	-0.278196	-0.775291	-0.413101	4	0.328081
1468	Fap	1.47906	-0.530952	-0.675318	-0.27279	4	0.39904
1469	Fblim1	1.48652	-0.67762	-0.360231	-0.448675	4	0.458914
1470	Fbln1	1.49954	-0.4843	-0.534913	-0.480324	4	0.832766
1471	Fbln7	1.49686	-0.544657	-0.544657	-0.407549	4	0.766715
1472	Fbxo10	1.48215	-0.609033	-0.276617	-0.596495	4	0.429688
1473	Fbxo2	1.44564	-0.675402	-0.104647	-0.66559	4	0.31852
1474	Fbxo27	1.44453	-0.769572	-0.121479	-0.553478	4	0.309562
1475	Fbxo44	1.48972	-0.548832	-0.334631	-0.606256	4	0.481921
1476	Fcgr3	1.48391	-0.664622	-0.307993	-0.511297	4	0.444203
1477	Fcgrt	1.48945	-0.419406	-0.663711	-0.406338	4	0.498744
1478	Fcmr	1.49837	-0.433515	-0.532427	-0.532427	4	0.634789
1479	Fendrr	1.49681	-0.410598	-0.520133	-0.566076	4	0.535437
1480	Ffar4	1.49972	-0.476614	-0.499227	-0.523879	4	0.753485
1481	Fgd2	1.49051	-0.624596	-0.514638	-0.35128	4	0.507445
1482	Fgfr1	1.49955	-0.465594	-0.52138	-0.512576	4	0.750509
1483	Fgfr2	1.49941	-0.538461	-0.473447	-0.487506	4	0.856481
1484	Fhit	1.49485	-0.598158	-0.501258	-0.395435	4	0.661791
1485	Fhod3	1.49517	-0.394918	-0.50988	-0.59037	4	0.469268
1486	Fjx1	1.46787	-0.50724	-0.731964	-0.228668	4	0.347308
1487	Fkbp14	1.48931	-0.354317	-0.64597	-0.489021	4	0.433275
1488	Flvcr2	1.41546	-0.339231	-0.926862	-0.149371	4	0.271641
1489	Fmo2	1.49943	-0.497702	-0.534539	-0.467189	4	0.872822
1490	Fmo9	1.47661	-0.616589	-0.243431	-0.616589	4	0.399188
1491	Foxf1	1.48884	-0.449505	-0.66317	-0.376166	4	0.504455
1492	Foxj1	1.49248	-0.629822	-0.388104	-0.474554	4	0.558722
1493	Frat1	1.49809	-0.451865	-0.569292	-0.476929	4	0.698981
1494	Frmpd4	1.49877	-0.456925	-0.554111	-0.48773	4	0.72841
1495	Fuom	1.48323	-0.531515	-0.655638	-0.296076	4	0.435286
1496	Fxyd3	1.43387	-0.41224	-0.865937	-0.155689	4	0.287726
1497	Gabre	1.4128	-0.663197	0.00149645	-0.751103	4	0.281186
1498	Gabrp	1.49919	-0.538915	-0.458533	-0.501743	4	0.798901
1499	Gad1	1.4999	-0.48448	-0.503537	-0.511884	4	0.798033
1500	Gal3st1	1.49365	-0.387275	-0.612272	-0.494106	4	0.507887
1501	Galnt15	1.48869	-0.630323	-0.524296	-0.334072	4	0.459268
1502	Gas6	1.46723	-0.278425	-0.772003	-0.416803	4	0.328761
1503	Gas7	1.49893	-0.493977	-0.456386	-0.548563	4	0.685922
1504	Gata5	1.5	-0.5	-0.5	-0.5	4	0.854664
1505	Gbp2	1.4922	-0.581788	-0.556257	-0.354158	4	0.572856
1506	Gbp3	1.49162	-0.559603	-0.583466	-0.34855	4	0.562506
1507	Gbp6	1.48678	-0.626938	-0.545637	-0.314202	4	0.422018
1508	Gbp8	1.48997	-0.412124	-0.659912	-0.417931	4	0.499938
1509	Gbp9	1.49547	-0.496921	-0.594388	-0.40416	4	0.667336
1510	Gfra4	1.49926	-0.542709	-0.468031	-0.488515	4	0.838063
1511	Gimap8	1.49157	-0.561426	-0.582233	-0.347907	4	0.560717
1512	Gipc3	1.42515	-0.302231	-0.912968	-0.209956	4	0.281682
1513	Gldn	1.5	-0.5	-0.5	-0.5	4	0.854664
1514	Gm10069	1.44247	-0.60493	-0.100499	-0.737043	4	0.311498
1515	Gm10777	1.47721	-0.679498	-0.261086	-0.536625	4	0.402004
1516	Gm11359	1.49457	-0.515338	-0.592714	-0.386514	4	0.646528
1517	Gm11611	1.42557	-0.789362	-0.0513853	-0.584822	4	0.287301
1518	Gm11837	1.49421	-0.598689	-0.384728	-0.510789	4	0.587773
1519	Gm12185	1.47929	-0.725209	-0.350224	-0.403861	4	0.372383
1520	Gm12216	1.4867	-0.649314	-0.512222	-0.325166	4	0.407208
1521	Gm12542	1.49354	-0.612504	-0.495512	-0.385529	4	0.606129
1522	Gm12984	1.48849	-0.429285	-0.389687	-0.669518	4	0.402278
1523	Gm13238	1.49435	-0.446922	-0.427216	-0.620213	4	0.488843
1524	Gm13293	1.49305	-0.633577	-0.425497	-0.433976	4	0.578503
1525	Gm13631	1.49222	-0.353533	-0.569342	-0.569342	4	0.401725
1526	Gm14322	1.47156	-0.745403	-0.275784	-0.450372	4	0.355481
1527	Gm14421	1.49645	-0.54361	-0.551153	-0.401688	4	0.742327
1528	Gm14429	1.49829	-0.525717	-0.432473	-0.540102	4	0.683261
1529	Gm15222	1.48967	-0.621924	-0.527708	-0.340036	4	0.486676
1530	Gm15271	1.48811	-0.523426	-0.634392	-0.330295	4	0.499243
1531	Gm15701	1.49575	-0.429378	-0.463177	-0.603193	4	0.505377
1532	Gm16054	1.33235	-0.634756	0.189069	-0.886665	4	0.237346
1533	Gm16124	1.44502	-0.796621	-0.141018	-0.507379	4	0.303667
1534	Gm16159	1.48637	-0.660581	-0.331123	-0.494665	4	0.465869
1535	Gm16341	1.48757	-0.676342	-0.423589	-0.38764	4	0.447586
1536	Gm16574	1.49469	-0.587719	-0.521247	-0.385725	4	0.659753
1537	Gm16754	1.49619	-0.417902	-0.487137	-0.591153	4	0.510536
1538	Gm17189	1.46434	-0.376449	-0.791177	-0.296713	4	0.349064
1539	Gm17767	1.48532	-0.439588	-0.686913	-0.358816	4	0.463092
1540	Gm18757	1.48625	-0.590935	-0.304383	-0.590935	4	0.458747
1541	Gm18977	1.5	-0.5	-0.5	-0.5	4	0.854664
1542	Gm19276	1.49958	-0.527587	-0.469834	-0.50216	4	0.827407
1543	Gm20033	1.44886	-0.682413	-0.117313	-0.649129	4	0.323663
1544	Gm20796	1.48808	-0.652062	-0.492061	-0.343958	4	0.438527
1545	Gm21284	1.42949	-0.314171	-0.901084	-0.214236	4	0.286412
1546	Gm2379	1.45626	-0.420274	-0.806126	-0.229861	4	0.327149
1547	Gm2582	1.49837	-0.549777	-0.51104	-0.437558	4	0.873352
1548	Gm26671	1.49996	-0.490485	-0.500697	-0.508776	4	0.816461
1549	Gm26760	1.49962	-0.470108	-0.505379	-0.524137	4	0.740678
1550	Gm26981	1.48716	-0.419728	-0.679439	-0.387995	4	0.474782
1551	Gm27209	1.42185	-0.759639	-0.0294351	-0.63278	4	0.286824
1552	Gm28231	1.43123	-0.297677	-0.89881	-0.234745	4	0.287992
1553	Gm28294	1.38815	-0.613611	0.0580215	-0.83256	4	0.262851
1554	Gm28818	1.46778	-0.552889	-0.211038	-0.703851	4	0.35669
1555	Gm28941	1.48402	-0.325282	-0.680742	-0.477993	4	0.383827
1556	Gm30842	1.49814	-0.430404	-0.545996	-0.521741	4	0.634602
1557	Gm30934	1.39872	-0.205956	-0.977048	-0.215718	4	0.258501
1558	Gm30938	1.49095	-0.380106	-0.643774	-0.467067	4	0.478653
1559	Gm31718	1.48808	-0.625614	-0.325623	-0.536842	4	0.484476
1560	Gm32006	1.49847	-0.528255	-0.53442	-0.435798	4	0.868062
1561	Gm33104	1.49479	-0.523998	-0.584879	-0.385918	4	0.658307
1562	Gm34425	1.49533	-0.524475	-0.391501	-0.579352	4	0.566484
1563	Gm34648	1.43545	-0.705783	-0.0688947	-0.66077	4	0.303894
1564	Gm34866	1.49313	-0.622257	-0.389786	-0.481083	4	0.572157
1565	Gm35019	1.49917	-0.545657	-0.485406	-0.468108	4	0.89209
1566	Gm35279	1.49755	-0.531346	-0.547225	-0.418983	4	0.801129
1567	Gm35439	1.4999	-0.484566	-0.503552	-0.511784	4	0.798442
1568	Gm36440	1.48858	-0.379691	-0.666595	-0.442292	4	0.461455
1569	Gm36938	1.42801	-0.646129	-0.046229	-0.735649	4	0.295338
1570	Gm37226	1.49026	-0.426235	-0.406796	-0.657233	4	0.415704
1571	Gm37969	1.45447	-0.562631	-0.154134	-0.737704	4	0.327174
1572	Gm38171	1.49015	-0.647917	-0.471016	-0.371217	4	0.494381
1573	Gm38300	1.48533	-0.454239	-0.348356	-0.682731	4	0.396791
1574	Gm38317	1.47566	-0.477836	-0.279512	-0.718312	4	0.362183
1575	Gm38910	1.49954	-0.532686	-0.472805	-0.494048	4	0.848111
1576	Gm39459	1.49599	-0.601	-0.435176	-0.459815	4	0.673604
1577	Gm40841	1.49592	-0.601895	-0.459612	-0.43441	4	0.69001
1578	Gm40847	1.47413	-0.452067	-0.287142	-0.734924	4	0.346839
1579	Gm41331	1.45152	-0.262936	-0.836755	-0.351832	4	0.306902
1580	Gm42047	1.49972	-0.486146	-0.486219	-0.527353	4	0.755375
1581	Gm42151	1.48271	-0.483253	-0.314552	-0.684905	4	0.396162
1582	Gm42793	1.4943	-0.576138	-0.541624	-0.376537	4	0.646269
1583	Gm42892	1.49856	-0.541852	-0.439193	-0.517516	4	0.730206
1584	Gm42941	1.49666	-0.564378	-0.52493	-0.407352	4	0.759826
1585	Gm43054	1.42849	-0.796219	-0.0655858	-0.56669	4	0.2889
1586	Gm43152	1.3839	-0.734071	0.084241	-0.734071	4	0.260566
1587	Gm43162	1.49803	-0.463433	-0.462841	-0.571759	4	0.608699
1588	Gm4319	1.47705	-0.554038	-0.668136	-0.254875	4	0.37397
1589	Gm43197	1.48222	-0.590029	-0.614729	-0.277466	4	0.391598
1590	Gm43305	1.4945	-0.540095	-0.575482	-0.378925	4	0.65252
1591	Gm43437	1.49035	-0.408794	-0.656668	-0.424888	4	0.501784
1592	Gm43692	1.42065	-0.21779	-0.926149	-0.276712	4	0.273411
1593	Gm43719	1.48553	-0.565992	-0.617985	-0.301556	4	0.44653
1594	Gm44144	1.32915	-0.17782	-1.09478	-0.0565499	4	0.225911
1595	Gm44210	1.49585	-0.598321	-0.477732	-0.419793	4	0.698205
1596	Gm44250	1.49972	-0.504261	-0.520979	-0.474482	4	0.905618
1597	Gm44617	1.49727	-0.444564	-0.583083	-0.469626	4	0.662687
1598	Gm44949	1.4713	-0.310517	-0.760875	-0.399908	4	0.351275
1599	Gm45151	1.34746	-0.800288	0.170359	-0.717535	4	0.241101
1600	Gm45338	1.48246	-0.676203	-0.303015	-0.503239	4	0.431482
1601	Gm45477	1.49204	-0.438547	-0.641976	-0.41152	4	0.545569
1602	Gm45805	1.49547	-0.444954	-0.608266	-0.442254	4	0.618352
1603	Gm46212	1.49698	-0.49304	-0.579484	-0.424456	4	0.724466
1604	Gm46732	1.49842	-0.439538	-0.551214	-0.507663	4	0.669518
1605	Gm47052	1.49835	-0.477126	-0.456509	-0.564713	4	0.635018
1606	Gm47069	1.49951	-0.524207	-0.464703	-0.510604	4	0.799439
1607	Gm47435	1.49766	-0.567187	-0.500075	-0.430397	4	0.814936
1608	Gm47467	1.49321	-0.400429	-0.626657	-0.466126	4	0.525517
1609	Gm47682	1.49062	-0.642275	-0.370883	-0.477465	4	0.522318
1610	Gm4827	1.47507	-0.739873	-0.310604	-0.424593	4	0.360141
1611	Gm48293	1.49313	-0.36252	-0.565305	-0.565305	4	0.424865
1612	Gm48427	1.49739	-0.436226	-0.577981	-0.483184	4	0.648524
1613	Gm48510	1.49863	-0.498168	-0.447834	-0.552624	4	0.670631
1614	Gm48530	1.5	-0.5	-0.5	-0.5	4	0.854664
1615	Gm49492	1.49375	-0.589853	-0.530331	-0.373561	4	0.621941
1616	Gm49730	1.5	-0.5	-0.5	-0.5	4	0.854664
1617	Gm49745	1.49345	-0.487345	-0.617038	-0.389065	4	0.601232
1618	Gm49808	1.48824	-0.546005	-0.324265	-0.617966	4	0.464316
1619	Gm49958	1.4893	-0.66391	-0.395777	-0.429613	4	0.493663
1620	Gm50163	1.48188	-0.376313	-0.712895	-0.392675	4	0.417635
1621	Gm5105	1.48506	-0.536179	-0.305713	-0.643164	4	0.432691
1622	Gm52952	1.48885	-0.582336	-0.582336	-0.32418	4	0.491226
1623	Gm53058	1.48747	-0.670064	-0.455467	-0.361938	4	0.431449
1624	Gm5431	1.49812	-0.453325	-0.475857	-0.568939	4	0.606387
1625	Gm5466	1.44482	-0.251122	-0.858558	-0.335138	4	0.297614
1626	Gm55415	1.49612	-0.595588	-0.423636	-0.476897	4	0.665996
1627	Gm55876	1.49305	-0.63218	-0.412842	-0.448024	4	0.576444
1628	Gm56705	1.44046	-0.697147	-0.0863495	-0.656964	4	0.310624
1629	Gm56824	1.49768	-0.562419	-0.508035	-0.427231	4	0.821391
1630	Gm56837	1.49442	-0.619723	-0.430013	-0.444684	4	0.619831
1631	Gm57202	1.49964	-0.482051	-0.530725	-0.486864	4	0.825772
1632	Gm57329	1.49507	-0.561635	-0.549418	-0.384018	4	0.679197
1633	Gm57333	1.49116	-0.581094	-0.566098	-0.343966	4	0.543978
1634	Gm57349	1.39924	-0.289187	-0.968784	-0.141269	4	0.259682
1635	Gm57354	1.49448	-0.602449	-0.49948	-0.392554	4	0.645133
1636	Gm57379	1.4983	-0.566278	-0.473002	-0.459019	4	0.820597
1637	Gm6089	1.47942	-0.425587	-0.720465	-0.333365	4	0.415942
1638	Gm7162	1.47316	-0.733273	-0.274051	-0.465837	4	0.367535
1639	Gm7233	1.4948	-0.47129	-0.610957	-0.41255	4	0.626687
1640	Gm8883	1.49737	-0.575939	-0.489532	-0.431899	4	0.787921
1641	Gm9195	1.44893	-0.748713	-0.132312	-0.567907	4	0.318847
1642	Gng11	1.46859	-0.38987	-0.773253	-0.305471	4	0.363211
1643	Gnrhr	1.49039	-0.446444	-0.390634	-0.653315	4	0.43302
1644	Gpa33	1.4952	-0.592423	-0.505823	-0.39695	4	0.678997
1645	Gpc2	1.49771	-0.508268	-0.427541	-0.561902	4	0.633157
1646	Gpc4	1.49088	-0.463373	-0.645441	-0.382065	4	0.538975
1647	Gpm6b	1.49668	-0.462075	-0.442353	-0.592251	4	0.556608
1648	Gpnmb	1.49028	-0.464989	-0.649134	-0.376152	4	0.529745
1649	Gpr146	1.49806	-0.560243	-0.502012	-0.435805	4	0.844413
1650	Gpr153	1.49978	-0.478401	-0.520217	-0.501162	4	0.803576
1651	Gpr173	1.496	-0.41637	-0.593698	-0.485936	4	0.585567
1652	Gpr27	1.48253	-0.601779	-0.601779	-0.278974	4	0.384826
1653	Gpr75	1.49936	-0.536791	-0.497248	-0.46532	4	0.928588
1654	Gramd1b	1.48955	-0.394736	-0.661679	-0.433135	4	0.482521
1655	Grb10	1.49757	-0.420201	-0.525179	-0.552187	4	0.576381
1656	Greb1	1.48376	-0.417868	-0.365944	-0.699948	4	0.363754
1657	Gria1	1.48652	-0.590079	-0.306366	-0.590079	4	0.46109
1658	Grid1	1.49502	-0.420889	-0.463269	-0.610862	4	0.481174
1659	Grn	1.49805	-0.521649	-0.547535	-0.428869	4	0.824859
1660	Gsap	1.49829	-0.486791	-0.563123	-0.44838	4	0.779752
1661	Gsta4	1.49907	-0.487323	-0.547692	-0.464053	4	0.822714
1662	Gstk1	1.4931	-0.60443	-0.516681	-0.371984	4	0.593782
1663	Gstm1	1.49794	-0.573054	-0.468084	-0.456806	4	0.793892
1664	Gstm2	1.49729	-0.568363	-0.507033	-0.421897	4	0.794704
1665	Gstm6	1.49008	-0.658367	-0.429078	-0.402633	4	0.501047
1666	Gstm7	1.49085	-0.652286	-0.431435	-0.407129	4	0.519575
1667	Gstp2	1.44761	-0.727776	-0.119426	-0.600412	4	0.319347
1668	Gstt1	1.49976	-0.478492	-0.522024	-0.499247	4	0.806115
1669	Gstt2	1.48953	-0.505137	-0.636442	-0.347953	4	0.523926
1670	Gstt3	1.49738	-0.554506	-0.525531	-0.417348	4	0.803989
1671	Gxylt2	1.49869	-0.520006	-0.537444	-0.441236	4	0.872735
1672	Gypc	1.4923	-0.568002	-0.570003	-0.354291	4	0.579321
1673	Gzma	1.5	-0.5	-0.5	-0.5	4	0.854664
1674	Gzme	1.49928	-0.495325	-0.539621	-0.464338	4	0.857342
1675	H2-DMb1	1.49363	-0.438641	-0.627904	-0.427084	4	0.573179
1676	H2-Q2	1.48801	-0.336807	-0.645409	-0.505796	4	0.40049
1677	H2-Q4	1.49976	-0.525018	-0.48917	-0.485574	4	0.900087
1678	H2-T10	1.49608	-0.549354	-0.550197	-0.396529	4	0.724959
1679	H2bc6	1.32665	-0.629828	0.199563	-0.896381	4	0.235271
1680	Hacd4	1.48663	-0.654429	-0.503814	-0.328383	4	0.404152
1681	Halr1	1.49954	-0.485051	-0.479894	-0.534599	4	0.731405
1682	Has2	1.49406	-0.435692	-0.434568	-0.623796	4	0.474277
1683	Hc	1.4755	-0.459351	-0.726716	-0.289436	4	0.392907
1684	Hcar2	1.49457	-0.378857	-0.570683	-0.545028	4	0.478182
1685	Hdac9	1.49475	-0.383444	-0.579978	-0.53133	4	0.49668
1686	Hdc	1.42679	-0.284656	-0.910926	-0.231208	4	0.282921
1687	Hdhd3	1.47759	-0.544398	-0.672685	-0.260504	4	0.382558
1688	Hdx	1.49709	-0.41125	-0.537355	-0.548487	4	0.558306
1689	Heatr9	1.49064	-0.629871	-0.356979	-0.503794	4	0.521163
1690	Hey2	1.48563	-0.443454	-0.357999	-0.684175	4	0.391982
1691	Hhat	1.48926	-0.565544	-0.328368	-0.595348	4	0.482809
1692	Hmcn2	1.49013	-0.438055	-0.656761	-0.395317	4	0.517038
1693	Homer2	1.49383	-0.370704	-0.548269	-0.574855	4	0.434645
1694	Hp	1.49963	-0.529606	-0.476494	-0.493532	4	0.858384
1695	Hpn	1.49999	-0.50296	-0.500975	-0.496059	4	0.869629
1696	Hr	1.4957	-0.600481	-0.475922	-0.419296	4	0.690318
1697	Hs3st3a1	1.45716	-0.681338	-0.151787	-0.624036	4	0.339354
1698	Hsd17b11	1.49766	-0.458078	-0.461367	-0.578212	4	0.588313
1699	Hykk	1.49717	-0.451879	-0.58584	-0.459447	4	0.672734
1700	Ifi203	1.4966	-0.56374	-0.526653	-0.406212	4	0.756709
1701	Ifi205	1.49479	-0.527393	-0.582489	-0.384911	4	0.659596
1702	Ifi206	1.49985	-0.490988	-0.51965	-0.489216	4	0.856044
1703	Ifi207	1.49954	-0.489421	-0.534036	-0.476082	4	0.8504
1704	Ifi27l2a	1.48837	-0.584016	-0.584016	-0.320334	4	0.480995
1705	Ifi47	1.49175	-0.619241	-0.363543	-0.508969	4	0.538709
1706	Ifit1	1.49725	-0.560991	-0.519288	-0.416973	4	0.795483
1707	Ifit1bl1	1.46402	-0.660685	-0.180922	-0.622416	4	0.356063
1708	Ifit1bl2	1.49152	-0.572237	-0.572237	-0.347051	4	0.556711
1709	Ifit3	1.49984	-0.510967	-0.50965	-0.479223	4	0.920144
1710	Ifit3b	1.49956	-0.518616	-0.51543	-0.46551	4	0.940168
1711	Igdcc4	1.49669	-0.459073	-0.445191	-0.592428	4	0.554662
1712	Igf1	1.47467	-0.316991	-0.744297	-0.413383	4	0.361411
1713	Igfbp4	1.49701	-0.576722	-0.422088	-0.498198	4	0.683824
1714	Igfbp5	1.4978	-0.476402	-0.447352	-0.574043	4	0.608306
1715	Igkv4-63	1.49996	-0.495184	-0.49502	-0.50976	4	0.819537
1716	Igsf10	1.49738	-0.41563	-0.539538	-0.542214	4	0.57605
1717	Igsf5	1.49882	-0.555415	-0.466063	-0.477337	4	0.826444
1718	Iigp1	1.49963	-0.515564	-0.515564	-0.468504	4	0.93579
1719	Il11ra1	1.49467	-0.582972	-0.528283	-0.383418	4	0.660308
1720	Il13ra2	1.49975	-0.525858	-0.486264	-0.487625	4	0.890673
1721	Il15	1.43115	-0.687015	-0.0535021	-0.690629	4	0.29916
1722	Il17rd	1.49004	-0.618191	-0.529649	-0.342198	4	0.49775
1723	Il18	1.49722	-0.53084	-0.552421	-0.413961	4	0.778922
1724	Il33	1.48999	-0.566264	-0.589643	-0.334079	4	0.521915
1725	Ildr1	1.49812	-0.43375	-0.509244	-0.555127	4	0.602935
1726	Ina	1.49565	-0.604943	-0.459192	-0.431518	4	0.678727
1727	Inhbb	1.49998	-0.494068	-0.500355	-0.505561	4	0.830789
1728	Inpp5j	1.49248	-0.592468	-0.540738	-0.359277	4	0.577846
1729	Irgm1	1.4904	-0.602108	-0.548192	-0.340097	4	0.515018
1730	Irs1	1.49796	-0.521465	-0.427357	-0.549139	4	0.659054
1731	Isoc2a	1.49514	-0.561864	-0.54839	-0.384886	4	0.682245
1732	Itga11	1.48383	-0.382866	-0.701476	-0.399489	4	0.431969
1733	Itgax	1.49648	-0.46547	-0.43675	-0.594258	4	0.553201
1734	Itgb2l	1.49897	-0.52586	-0.52586	-0.447249	4	0.909041
1735	Itgb3	1.49983	-0.494523	-0.484628	-0.520676	4	0.782791
1736	Itgb8	1.49968	-0.480972	-0.528785	-0.48992	4	0.821235
1737	Itih2	1.49306	-0.5399	-0.588439	-0.36472	4	0.604311
1738	Itm2c	1.49299	-0.627575	-0.469149	-0.396267	4	0.581451
1739	Itprid1	1.49854	-0.530707	-0.437125	-0.530707	4	0.707611
1740	Ivl	1.49979	-0.521741	-0.496879	-0.481171	4	0.919917
1741	Izumo4	1.48411	-0.69995	-0.397065	-0.387091	4	0.4012
1742	Jag1	1.49633	-0.588867	-0.418387	-0.489073	4	0.66458
1743	Jam2	1.49998	-0.504555	-0.492122	-0.5033	4	0.847435
1744	Jaml	1.49935	-0.46582	-0.537461	-0.496072	4	0.764227
1745	Kank3	1.48106	-0.599749	-0.269775	-0.611538	4	0.421253
1746	Kbtbd11	1.49139	-0.618393	-0.514885	-0.358111	4	0.534501
1747	Kcnab1	1.49204	-0.546735	-0.591177	-0.354129	4	0.575555
1748	Kcnab3	1.47236	-0.691597	-0.233796	-0.546971	4	0.380371
1749	Kcnc3	1.48618	-0.63823	-0.53447	-0.313482	4	0.402965
1750	Kcnj4	1.46597	-0.661548	-0.190392	-0.614032	4	0.361524
1751	Kcnk12	1.49628	-0.429805	-0.595329	-0.47115	4	0.614621
1752	Kctd14	1.49032	-0.459157	-0.38056	-0.650605	4	0.441309
1753	Kif19b	1.49649	-0.432844	-0.470583	-0.593061	4	0.529014
1754	Kif21b	1.48368	-0.700962	-0.368574	-0.414141	4	0.413672
1755	Kif26b	1.4931	-0.392738	-0.47601	-0.624354	4	0.420015
1756	Kif5a	1.4979	-0.437624	-0.493512	-0.566766	4	0.588625
1757	Klf15	1.5	-0.5	-0.5	-0.5	4	0.854664
1758	Klhdc7a	1.49979	-0.51981	-0.500798	-0.479186	4	0.926857
1759	Klhl1	1.49886	-0.553758	-0.48204	-0.463057	4	0.868746
1760	Klhl36	1.49292	-0.389007	-0.624625	-0.479286	4	0.505976
1761	Kng2	1.49696	-0.409449	-0.535797	-0.551712	4	0.550322
1762	Krt13	1.38839	-0.34115	-0.975074	-0.0721708	4	0.250322
1763	Krt15	1.48133	-0.500653	-0.68289	-0.297785	4	0.426331
1764	Krt20	1.44638	-0.617137	-0.111889	-0.717356	4	0.318093
1765	Krt4	1.49741	-0.476323	-0.441323	-0.579761	4	0.592642
1766	Krt42	1.48199	-0.336937	-0.704079	-0.440972	4	0.393104
1767	Krt5	1.49809	-0.56766	-0.48281	-0.447625	4	0.825156
1768	Lama1	1.49962	-0.501876	-0.526344	-0.4714	4	0.895244
1769	Lama4	1.49185	-0.387934	-0.466535	-0.637377	4	0.396619
1770	Layn	1.47683	-0.649738	-0.248075	-0.57902	4	0.402108
1771	Lbh	1.49885	-0.508366	-0.542494	-0.447995	4	0.86201
1772	Lbp	1.49342	-0.365531	-0.562762	-0.56513	4	0.431795
1773	Lcn2	1.48331	-0.59483	-0.604356	-0.284123	4	0.399325
1774	Lcp1	1.48327	-0.550642	-0.64209	-0.290542	4	0.427694
1775	Ldhb	1.49988	-0.501344	-0.515007	-0.483525	4	0.892631
1776	Ldhb-ps	1.39511	-0.724813	0.0545206	-0.724813	4	0.267647
1777	Lelp1	1.49455	-0.558402	-0.558402	-0.377747	4	0.657126
1778	Lgals2	1.46372	-0.311491	-0.795979	-0.356251	4	0.33697
1779	Lgals3bp	1.49616	-0.569207	-0.526275	-0.400678	4	0.732117
1780	Lgsn	1.49576	-0.551735	-0.551735	-0.392286	4	0.70938
1781	Lhpp	1.48611	-0.685286	-0.375813	-0.425009	4	0.445495
1782	Lifr	1.49994	-0.508566	-0.503208	-0.48817	4	0.897803
1783	Lilrb4a	1.49628	-0.577419	-0.406582	-0.512277	4	0.644304
1784	Lilrb4b	1.49958	-0.471751	-0.529954	-0.49787	4	0.784801
1785	Lipo3	1.49985	-0.485921	-0.519046	-0.494886	4	0.834213
1786	Lmcd1	1.4991	-0.518796	-0.451182	-0.529126	4	0.734777
1787	Lox	1.49663	-0.468849	-0.59171	-0.436072	4	0.680499
1788	Loxl2	1.49705	-0.563264	-0.413986	-0.519799	4	0.663826
1789	Lrmda	1.48659	-0.589874	-0.589874	-0.30684	4	0.446855
1790	Lrp4	1.48689	-0.655759	-0.498458	-0.332675	4	0.40994
1791	Lrrc2	1.47893	-0.355411	-0.728026	-0.395496	4	0.394322
1792	Lrrc4	1.48915	-0.570775	-0.591343	-0.327035	4	0.502885
1793	Lrrc9	1.496	-0.401352	-0.517483	-0.577163	4	0.500263
1794	Lrrn1	1.49905	-0.514885	-0.533639	-0.450526	4	0.893341
1795	Lsp1	1.46957	-0.757221	-0.27478	-0.437572	4	0.343023
1796	Ltf	1.49057	-0.596666	-0.553352	-0.340557	4	0.522189
1797	Mak	1.49643	-0.550906	-0.40135	-0.544172	4	0.621864
1798	Mamdc2	1.49483	-0.394697	-0.59778	-0.502352	4	0.529608
1799	Man1c1	1.49967	-0.49529	-0.527461	-0.476922	4	0.874249
1800	Mansc1	1.49902	-0.550738	-0.476177	-0.472105	4	0.861131
1801	Maoa	1.49717	-0.562081	-0.519319	-0.415768	4	0.790117
1802	Map10	1.49318	-0.62176	-0.390252	-0.481171	4	0.573478
1803	Map3k19	1.47764	-0.323836	-0.728676	-0.42513	4	0.372152
1804	Marchf4	1.49995	-0.510253	-0.489391	-0.500302	4	0.858569
1805	Masp1	1.49412	-0.615864	-0.402646	-0.475606	4	0.599199
1806	Matk	1.46495	-0.338602	-0.792223	-0.33413	4	0.345914
1807	Matn2	1.48123	-0.709877	-0.338012	-0.43334	4	0.402018
1808	Mcpt8	1.49979	-0.494108	-0.48323	-0.522457	4	0.776471
1809	Mctp1	1.49303	-0.535252	-0.592212	-0.365569	4	0.603221
1810	Medag	1.49987	-0.49189	-0.489721	-0.518263	4	0.789272
1811	Meg3	1.48455	-0.534637	-0.64689	-0.303019	4	0.448448
1812	Megf10	1.49863	-0.48227	-0.558295	-0.458067	4	0.787624
1813	Meis3	1.48479	-0.608428	-0.581739	-0.29462	4	0.406092
1814	Mfng	1.43369	-0.508502	-0.103434	-0.82175	4	0.291786
1815	Mgat3	1.49295	-0.625669	-0.391395	-0.475882	4	0.569064
1816	Mgmt	1.48432	-0.680897	-0.329559	-0.473869	4	0.441989
1817	Mgp	1.49964	-0.506596	-0.470184	-0.522856	4	0.773096
1818	Mgst1	1.49936	-0.464719	-0.498307	-0.536332	4	0.702108
1819	Mical1	1.49402	-0.420469	-0.622918	-0.450637	4	0.561563
1820	Misp	1.49905	-0.546336	-0.492648	-0.460067	4	0.903017
1821	Mlph	1.48266	-0.57808	-0.623174	-0.281408	4	0.405076
1822	Mlxipl	1.48771	-0.663022	-0.47178	-0.352908	4	0.432064
1823	Mmp10	1.49881	-0.515101	-0.538797	-0.444909	4	0.873236
1824	Mmp12	1.49968	-0.471802	-0.506453	-0.521421	4	0.750248
1825	Mmp13	1.49281	-0.585526	-0.546061	-0.361226	4	0.590737
1826	Mmp15	1.49999	-0.497157	-0.505419	-0.497413	4	0.857443
1827	Mmp16	1.49967	-0.470442	-0.514143	-0.51509	4	0.759785
1828	Mmp3	1.49916	-0.546592	-0.471344	-0.481228	4	0.849844
1829	Mn1	1.4993	-0.457796	-0.512051	-0.529454	4	0.702569
1830	Morn4	1.49674	-0.592091	-0.449845	-0.454802	4	0.715374
1831	Moxd1	1.44463	-0.763047	-0.118839	-0.562743	4	0.310802
1832	Mpp4	1.49122	-0.645667	-0.391851	-0.453698	4	0.533175
1833	Mroh3	1.47606	-0.606905	-0.24065	-0.628501	4	0.395516
1834	Msx3	1.49826	-0.543972	-0.521695	-0.432596	4	0.865117
1835	Mt1	1.32473	-0.602648	0.196277	-0.918358	4	0.234352
1836	Mt3	1.49973	-0.513429	-0.472867	-0.513429	4	0.804425
1837	Mtss2	1.45374	-0.706491	-0.140915	-0.606336	4	0.33136
1838	Mturn	1.49921	-0.45797	-0.537132	-0.504108	4	0.733743
1839	Mug1	1.48588	-0.592075	-0.301735	-0.592075	4	0.455666
1840	Mx1	1.40981	-0.626943	0.00411982	-0.786989	4	0.278061
1841	Mxd1	1.4873	-0.677551	-0.427289	-0.382463	4	0.44031
1842	Mxd4	1.48699	-0.66291	-0.482234	-0.341848	4	0.413235
1843	Myo15a	1.49341	-0.556242	-0.365698	-0.571471	4	0.542808
1844	Myo3b	1.49977	-0.524361	-0.491777	-0.48363	4	0.908298
1845	Myorg	1.44013	-0.30092	-0.875037	-0.264172	4	0.298594
1846	Naa11	1.48475	-0.474328	-0.678505	-0.331915	4	0.460971
1847	Naaladl2	1.49451	-0.609346	-0.401489	-0.483675	4	0.607248
1848	Naprt	1.48306	-0.706261	-0.391048	-0.385752	4	0.389635
1849	Nat8f1	1.38799	-0.234379	-0.997001	-0.156614	4	0.252692
1850	Nat8f4	1.49903	-0.476769	-0.550505	-0.471754	4	0.791934
1851	Ndn	1.49158	-0.464007	-0.640116	-0.387461	4	0.551408
1852	Neil2	1.49848	-0.49836	-0.555158	-0.444964	4	0.813914
1853	Nfkbid	1.47611	-0.61906	-0.240631	-0.616417	4	0.397057
1854	Ngfr	1.49891	-0.547166	-0.453642	-0.498097	4	0.786615
1855	Nid1	1.49606	-0.590175	-0.412918	-0.492962	4	0.651412
1856	Nkain2	1.48923	-0.665366	-0.404517	-0.419345	4	0.489492
1857	Nkpd1	1.49922	-0.465762	-0.490385	-0.543073	4	0.686933
1858	Nlgn2	1.49204	-0.642594	-0.41677	-0.432672	4	0.551138
1859	Nol4l	1.48869	-0.564556	-0.600049	-0.324081	4	0.496709
1860	Noxred1	1.24516	-0.736912	0.369324	-0.877573	4	0.212065
1861	Nphp4	1.48967	-0.548177	-0.607114	-0.334376	4	0.521104
1862	Nptx1	1.4948	-0.615281	-0.429168	-0.450351	4	0.631176
1863	Nr3c2	1.49905	-0.504241	-0.540808	-0.454001	4	0.866668
1864	Nr6a1os	1.49096	-0.420099	-0.418839	-0.652022	4	0.417601
1865	Nrbp2	1.49276	-0.518365	-0.606037	-0.368358	4	0.593382
1866	Nrep	1.49959	-0.467683	-0.522045	-0.509865	4	0.760234
1867	Nrk	1.49902	-0.461632	-0.489263	-0.548129	4	0.668242
1868	Ntf5	1.49085	-0.614472	-0.526952	-0.34943	4	0.52096
1869	Nuak1	1.47955	-0.443961	-0.320809	-0.714781	4	0.361717
1870	Nup62cl	1.49192	-0.407275	-0.442172	-0.642476	4	0.416893
1871	Oas2	1.49728	-0.553584	-0.528531	-0.415163	4	0.796713
1872	Oas3	1.49536	-0.556666	-0.55133	-0.387366	4	0.691716
1873	Oasl2	1.49201	-0.576724	-0.563536	-0.351748	4	0.56871
1874	Obsl1	1.49779	-0.441067	-0.485106	-0.571619	4	0.584141
1875	Odad1	1.49549	-0.557243	-0.549222	-0.389027	4	0.697841
1876	Ogdhl	1.48848	-0.661803	-0.462087	-0.364588	4	0.452875
1877	Ogn	1.495	-0.611302	-0.461945	-0.421757	4	0.653875
1878	Olfm2	1.49665	-0.405815	-0.559249	-0.531588	4	0.556904
1879	Olfml2a	1.49885	-0.551306	-0.456792	-0.490756	4	0.798591
1880	Olfml2b	1.38989	-0.774213	0.0658391	-0.681516	4	0.262715
1881	Olr1	1.48399	-0.362112	-0.697616	-0.424258	4	0.420381
1882	Ophn1	1.49526	-0.468176	-0.607268	-0.419813	4	0.636845
1883	Oplah	1.49703	-0.579501	-0.49155	-0.425979	4	0.769212
1884	Or2t35	1.49365	-0.367879	-0.562885	-0.562885	4	0.439022
1885	Or8b53	1.4922	-0.402908	-0.638767	-0.450527	4	0.517268
1886	Osbpl10	1.49971	-0.504418	-0.47385	-0.52144	4	0.779794
1887	Osbpl6	1.49778	-0.422315	-0.536194	-0.539269	4	0.596913
1888	Osgin1	1.48472	-0.691467	-0.358955	-0.434303	4	0.433721
1889	Osr1	1.49679	-0.591415	-0.454705	-0.450667	4	0.722714
1890	Osr2	1.46736	-0.322893	-0.781609	-0.362863	4	0.347756
1891	Oxct1as	1.4804	-0.435961	-0.713183	-0.331254	4	0.423265
1892	P2rx2	1.4999	-0.499784	-0.514322	-0.485791	4	0.885703
1893	P2rx7	1.49759	-0.423338	-0.514929	-0.559327	4	0.573538
1894	P2ry1	1.49934	-0.465809	-0.495424	-0.538106	4	0.699601
1895	P4ha2	1.49075	-0.652803	-0.404333	-0.433615	4	0.521991
1896	Palmd	1.49859	-0.471127	-0.466758	-0.560708	4	0.643844
1897	Pamr1	1.5	-0.5	-0.5	-0.5	4	0.854664
1898	Pax5	1.48353	-0.337012	-0.692265	-0.454249	4	0.397191
1899	Pcbd1	1.49786	-0.423738	-0.539053	-0.535065	4	0.604902
1900	Pcdhga1	1.48794	-0.608256	-0.319139	-0.560545	4	0.479803
1901	Pcdhgc4	1.49962	-0.468747	-0.520698	-0.510178	4	0.762942
1902	Pcdhgc5	1.48754	-0.599293	-0.573721	-0.314524	4	0.456152
1903	Pde4a	1.49554	-0.585094	-0.512519	-0.397927	4	0.697595
1904	Pdgfd	1.48442	-0.573672	-0.293124	-0.617628	4	0.439129
1905	Pdk2	1.48897	-0.613856	-0.545342	-0.329774	4	0.474907
1906	Pdlim4	1.49724	-0.584733	-0.454009	-0.458501	4	0.741053
1907	Per3	1.4463	-0.784004	-0.138483	-0.523812	4	0.308457
1908	Perm1	1.4984	-0.561741	-0.485171	-0.451491	4	0.848047
1909	Pgap1	1.49317	-0.603127	-0.517837	-0.372204	4	0.596749
1910	Pgm5	1.49995	-0.510675	-0.497315	-0.491964	4	0.887979
1911	Phf11d	1.49664	-0.536593	-0.555164	-0.404882	4	0.7488
1912	Pi15	1.49106	-0.650455	-0.40706	-0.433542	4	0.528442
1913	Pid1	1.48575	-0.592473	-0.592473	-0.300809	4	0.432469
1914	Pik3ip1	1.48527	-0.691772	-0.379402	-0.414097	4	0.430522
1915	Pkdcc	1.49231	-0.359625	-0.599567	-0.533115	4	0.438722
1916	Platr4	1.49634	-0.429006	-0.473177	-0.594158	4	0.521853
1917	Plcb1	1.49874	-0.554011	-0.489408	-0.455324	4	0.87728
1918	Plce1	1.4989	-0.553716	-0.473331	-0.471856	4	0.849172
1919	Plch1	1.49856	-0.512246	-0.545717	-0.440594	4	0.847258
1920	Plcl1	1.49603	-0.500332	-0.586914	-0.408782	4	0.691219
1921	Pld3	1.49425	-0.590665	-0.52284	-0.380746	4	0.641019
1922	Pld4	1.38603	-0.310007	-0.987402	-0.0886216	4	0.250171
1923	Plekhb1	1.4908	-0.350997	-0.61866	-0.52114	4	0.424284
1924	Plekhd1	1.48848	-0.540726	-0.327345	-0.620404	4	0.464745
1925	Plekhg1	1.48616	-0.595849	-0.586486	-0.303831	4	0.436046
1926	Plekhs1	1.49689	-0.543874	-0.407897	-0.545116	4	0.633231
1927	Plet1os	1.48864	-0.351923	-0.652082	-0.484641	4	0.428148
1928	Plk5	1.48304	-0.417743	-0.361369	-0.703924	4	0.360255
1929	Pllp	1.49282	-0.520892	-0.603909	-0.368023	4	0.595545
1930	Pmepa1os	1.40029	-0.200731	-0.973569	-0.225986	4	0.2592
1931	Pnck	1.49992	-0.493594	-0.514114	-0.492217	4	0.859949
1932	Podxl2	1.49263	-0.581506	-0.552599	-0.358526	4	0.58603
1933	Pon3	1.49873	-0.526709	-0.530621	-0.441399	4	0.88828
1934	Pou2af3	1.47074	-0.6916	-0.22359	-0.555546	4	0.374751
1935	Pou6f1	1.48728	-0.597956	-0.576962	-0.31236	4	0.452535
1936	Ppara	1.48007	-0.60093	-0.263718	-0.615418	4	0.415451
1937	Ppargc1a	1.49777	-0.424951	-0.518869	-0.553953	4	0.585216
1938	Ppfibp2	1.49475	-0.380396	-0.549402	-0.564954	4	0.466321
1939	Ppm1h	1.49637	-0.469741	-0.594719	-0.431906	4	0.67264
1940	Ppp2r2b	1.49786	-0.537062	-0.423734	-0.537062	4	0.67252
1941	Pramel28	1.48961	-0.650339	-0.474089	-0.365183	4	0.479403
1942	Prdx6b	1.47519	-0.34685	-0.747127	-0.38121	4	0.377129
1943	Prelid2	1.48692	-0.562333	-0.612999	-0.311587	4	0.468137
1944	Prkar1b	1.48631	-0.68193	-0.367969	-0.436411	4	0.452376
1945	Prkcd	1.48944	-0.631947	-0.343368	-0.514122	4	0.50281
1946	Prl	1.49912	-0.468737	-0.547413	-0.482971	4	0.77161
1947	Prl7d1	1.48841	-0.586952	-0.580735	-0.320725	4	0.480142
1948	Proc	1.49492	-0.596394	-0.503307	-0.395222	4	0.665668
1949	Prokr2	1.48386	-0.678554	-0.320622	-0.484685	4	0.440005
1950	Prom1	1.49428	-0.499592	-0.390516	-0.604174	4	0.525897
1951	Prox1	1.4994	-0.49112	-0.470311	-0.537968	4	0.722248
1952	Prr15	1.49932	-0.459554	-0.53199	-0.507776	4	0.73684
1953	Prr36	1.48812	-0.648123	-0.499541	-0.340451	4	0.439587
1954	Prss23	1.48193	-0.360359	-0.710886	-0.410686	4	0.409622
1955	Prss46	1.48064	-0.454186	-0.320077	-0.706377	4	0.371679
1956	Psd3	1.49855	-0.478766	-0.459229	-0.560559	4	0.647704
1957	Psmb8	1.49253	-0.619907	-0.496795	-0.375832	4	0.569398
1958	Psmb9	1.4935	-0.599578	-0.519129	-0.374793	4	0.609778
1959	Psme2b	1.48796	-0.674695	-0.400898	-0.412366	4	0.465715
1960	Ptgds	1.47289	-0.730915	-0.268261	-0.473711	4	0.368697
1961	Ptges	1.4993	-0.533259	-0.459504	-0.50654	4	0.795415
1962	Ptprm	1.5	-0.501005	-0.497017	-0.501975	4	0.849678
1963	Ptprn	1.47458	-0.60135	-0.233258	-0.639977	4	0.388324
1964	Ptprz1	1.49924	-0.527877	-0.516256	-0.455103	4	0.93527
1965	Qrich2	1.47136	-0.342938	-0.765245	-0.363176	4	0.363945
1966	Rab11bos1	1.49549	-0.45062	-0.437055	-0.607814	4	0.515692
1967	Rab13	1.49945	-0.484061	-0.47749	-0.537899	4	0.720241
1968	Rab19	1.49936	-0.540535	-0.473318	-0.485506	4	0.856989
1969	Rab26	1.48932	-0.565539	-0.59496	-0.328818	4	0.508373
1970	Rab37	1.49761	-0.534005	-0.419617	-0.543988	4	0.655544
1971	Rarb	1.42296	-0.78142	-0.0389969	-0.60254	4	0.285931
1972	Rasa4	1.49818	-0.568824	-0.469201	-0.460155	4	0.807575
1973	Rasgrf1	1.43615	-0.539255	-0.0988185	-0.798074	4	0.29786
1974	Rasgrp2	1.48302	-0.339902	-0.697539	-0.445584	4	0.398676
1975	Rasl10a	1.49249	-0.417997	-0.435993	-0.638496	4	0.434299
1976	Rassf4	1.49477	-0.607712	-0.481781	-0.405273	4	0.651798
1977	Rbfox1	1.49967	-0.491405	-0.479647	-0.528621	4	0.754284
1978	Rbp4	1.5	-0.5	-0.5	-0.5	4	0.854664
1979	Rcan2	1.49981	-0.511294	-0.477275	-0.511239	4	0.815298
1980	Rcn3	1.46478	-0.530309	-0.20592	-0.728552	4	0.344287
1981	Rec8	1.49188	-0.628376	-0.489343	-0.374156	4	0.546155
1982	Redrum	1.5	-0.5	-0.5	-0.5	4	0.854664
1983	Rep15	1.4681	-0.375642	-0.777379	-0.315074	4	0.36028
1984	Reps2	1.48079	-0.501813	-0.684762	-0.29421	4	0.42159
1985	Rgl1	1.49905	-0.517316	-0.531764	-0.449967	4	0.89878
1986	Rgs4	1.49779	-0.553214	-0.519519	-0.425059	4	0.831653
1987	Rgs5	1.49989	-0.483991	-0.503335	-0.512567	4	0.795413
1988	Rhoh	1.49067	-0.41378	-0.654333	-0.422552	4	0.509141
1989	Rhov	1.49043	-0.644757	-0.371241	-0.474432	4	0.519026
1990	Rhpn1	1.49259	-0.631395	-0.467166	-0.394033	4	0.567943
1991	Rian	1.48681	-0.343381	-0.666014	-0.477412	4	0.41197
1992	Ripk3	1.49263	-0.629734	-0.471458	-0.391437	4	0.569454
1993	Ripply1	1.49682	-0.544939	-0.544939	-0.406946	4	0.764415
1994	Rnf122	1.48215	-0.526629	-0.291493	-0.664027	4	0.409808
1995	Rnf152	1.48977	-0.635771	-0.503575	-0.350423	4	0.483882
1996	Rnf207	1.49897	-0.478508	-0.551867	-0.46859	4	0.794058
1997	Robo1	1.49327	-0.365843	-0.544494	-0.582937	4	0.41591
1998	Rps4l	1.49976	-0.482185	-0.492967	-0.524606	4	0.759662
[truncated: 2,598 more rows]

## Sheet: S3
Supplemental Table S3: Clinical characteristics of human LUAD pathological specimens in Figure 2G.
specimens_id	stage	T/N
PAAD14-N	normal	peritumor
PAAD15-N	normal	peritumor
PAAD16-N	normal	peritumor
PAAD17-N	normal	peritumor
PAAD18-N	normal	peritumor
PAAD19-N	normal	peritumor
PAAD20-N	normal	peritumor
PAAD21-N	normal	peritumor
PAAD22-N	normal	peritumor
PAAD23-N	normal	peritumor
PAAD24-N	normal	peritumor
PAAD25-N	normal	peritumor
PAAD13	MIA	early-LUAD
PAAD14	IA	early-LUAD
PAAD15	MIA	early-LUAD
PAAD16	IA	early-LUAD
PAAD17	IA	early-LUAD
PAAD18	IA	early-LUAD
PAAD19	III	Advanced-Ad
PAAD20	III	Advanced-Ad
PAAD21	IIIA	Advanced-Ad
PAAD22	IIIA	Advanced-Ad
PAAD23	IIIA	Advanced-Ad
PAAD24	IIB	Advanced-Ad
PAAD25	IIB	Advanced-Ad
PAAD26	IIB	Advanced-Ad

## Sheet: S4
Supplemental Table S4: Differential expression genes between shHoxa10 and shCTL.
	gene_name	baseMean	log2FoldChange	lfcSE	stat	pvalue	padj
Sulf1	Sulf1	3522.16	-2.25299	0.0593647	-37.9516	0	0
Fam171b	Fam171b	2099.44	4.3014	0.0873087	49.2665	0	0
F3	F3	5152.32	2.46672	0.0562228	43.8741	0	0
Spp1	Spp1	27936.9	-2.47695	0.0619152	-40.0054	0	0
Gadd45b	Gadd45b	4813.74	3.18597	0.0833538	38.2222	0	0
Clu	Clu	12056.8	-3.56515	0.0768865	-46.369	0	0
Klhl1	Klhl1	2437.19	-3.02214	0.0665227	-45.4302	0	0
Has2	Has2	1842.08	-3.1375	0.0763473	-41.095	0	0
Fbxo32	Fbxo32	2603.42	-2.3638	0.0591564	-39.9585	0	0
Itgb7	Itgb7	1892.7	3.29617	0.0896192	36.7797	3.90E-296	8.29E-293
Cx3cl1	Cx3cl1	5952.05	-2.51543	0.0686088	-36.6634	2.80E-294	5.40E-291
Prss22	Prss22	1277.95	-3.75133	0.103916	-36.0996	2.30E-285	4.08E-282
Ddit3	Ddit3	5120.22	2.53712	0.0709065	35.7812	2.17E-280	3.54E-277
Tns4	Tns4	3672.3	-2.60767	0.0736161	-35.4226	7.68E-275	1.16E-271
Fblim1	Fblim1	3861.13	-1.89213	0.0535325	-35.3455	1.18E-273	1.67E-270
Mrc1	Mrc1	1841.3	-2.67191	0.0764257	-34.9609	8.83E-268	1.17E-264
Plk2	Plk2	17196.5	1.73112	0.0500791	34.5677	7.72E-262	9.65E-259
Abcb1a	Abcb1a	1163.68	-2.77387	0.081763	-33.9257	2.78E-252	3.28E-249
Scd2	Scd2	17832.7	-1.67368	0.0499217	-33.5262	2.00E-246	2.24E-243
Vcam1	Vcam1	1687.63	-2.68637	0.0809147	-33.2001	1.07E-241	1.14E-238
Thbs1	Thbs1	98462.1	-1.64993	0.0505193	-32.6594	5.89E-234	5.96E-231
Padi4	Padi4	1651.69	-2.16837	0.0665814	-32.5672	1.20E-232	1.15E-229
Synpo	Synpo	1257.12	-2.92739	0.0920062	-31.8173	3.73E-222	3.45E-219
Ccn2	Ccn2	4124.29	-1.67293	0.0536913	-31.1583	3.92E-213	3.47E-210
Ctnnal1	Ctnnal1	3552.3	-1.63665	0.0531043	-30.8195	1.44E-208	1.22E-205
Rin2	Rin2	2889.15	-2.06582	0.0671227	-30.7768	5.35E-208	4.37E-205
Gadd45g	Gadd45g	2182.7	3.14446	0.102746	30.6043	1.07E-205	8.43E-203
Loxl3	Loxl3	1154.27	-3.01822	0.100243	-30.1092	3.67E-199	2.79E-196
Ltbp2	Ltbp2	582.781	-4.67516	0.155458	-30.0734	1.08E-198	7.90E-196
Chka	Chka	10336.4	1.36047	0.0452705	30.052	2.05E-198	1.45E-195
Gadd45a	Gadd45a	8065.24	2.3491	0.0792603	29.6378	4.87E-193	3.34E-190
Col7a1	Col7a1	2180.66	-1.90452	0.0646113	-29.4765	5.76E-191	3.82E-188
Itga11	Itga11	904.609	-3.09042	0.105588	-29.2686	2.61E-188	1.68E-185
Slc6a8	Slc6a8	5578.56	1.48397	0.0509898	29.1034	3.25E-186	2.03E-183
Gas2l3	Gas2l3	1490.09	2.41014	0.0830486	29.0209	3.59E-185	2.18E-182
Pvr	Pvr	5877.15	1.65768	0.0573406	28.9094	9.08E-184	5.36E-181
Lonrf3	Lonrf3	802.305	3.03466	0.106067	28.6109	4.92E-180	2.82E-177
Peg3	Peg3	1222.42	2.28487	0.0800742	28.5344	4.39E-179	2.45E-176
Piezo2	Piezo2	842.914	-2.60727	0.0920421	-28.3269	1.61E-176	8.77E-174
Irs1	Irs1	4529.01	1.46929	0.0527601	27.8486	1.12E-170	5.95E-168
Erlin1	Erlin1	6035.11	1.4226	0.0512755	27.7442	2.05E-169	1.06E-166
Adamts1	Adamts1	699.447	3.07327	0.111369	27.5953	1.27E-167	6.40E-165
Slc43a2	Slc43a2	529.216	-3.18613	0.116233	-27.4116	1.99E-165	9.84E-163
Hspa5	Hspa5	59561.7	1.24707	0.0455028	27.4065	2.30E-165	1.11E-162
Ablim1	Ablim1	1040.14	-2.31483	0.085222	-27.1623	1.81E-162	8.55E-160
Dennd4a	Dennd4a	3659.17	1.75138	0.0651372	26.8876	3.07E-159	1.42E-156
Cp	Cp	1725.86	-2.10539	0.0788672	-26.6954	5.32E-157	2.40E-154
Syt7	Syt7	4006.09	1.44224	0.0542572	26.5815	1.11E-155	4.92E-153
Tspan8	Tspan8	479.313	-3.24747	0.122187	-26.5779	1.22E-155	5.30E-153
Dusp1	Dusp1	2705.93	1.92062	0.072421	26.5201	5.68E-155	2.41E-152
Atad2	Atad2	3466.32	1.62854	0.0614972	26.4816	1.58E-154	6.58E-152
Mmp10	Mmp10	986.607	-2.11918	0.0800689	-26.4669	2.33E-154	9.52E-152
Ywhab	Ywhab	6809.3	-1.38177	0.0523509	-26.3944	1.59E-153	6.37E-151
Aox1	Aox1	1020.06	-2.18771	0.0830399	-26.3453	5.80E-153	2.28E-150
F2r	F2r	10050.7	-1.22765	0.0467903	-26.2373	9.97E-152	3.85E-149
Slc4a4	Slc4a4	1986.81	-1.592	0.0607364	-26.2116	1.96E-151	7.43E-149
Dbn1	Dbn1	3891.29	-2.08342	0.0795959	-26.175	5.12E-151	1.91E-148
Fosl2	Fosl2	6694.02	1.38411	0.0529554	26.1373	1.38E-150	5.04E-148
Hspb8	Hspb8	2433.33	1.59387	0.061016	26.1222	2.04E-150	7.35E-148
Tpx2	Tpx2	4590.83	1.51776	0.0585768	25.9107	5.05E-148	1.79E-145
Peg10	Peg10	1053.12	-1.97383	0.0763832	-25.8412	3.06E-147	1.06E-144
Bcl6	Bcl6	1158.19	2.03387	0.0788313	25.8002	8.81E-147	3.02E-144
Dctn1	Dctn1	3110.38	-1.94857	0.0755691	-25.7852	1.30E-146	4.38E-144
Pik3cb	Pik3cb	3306.27	1.42201	0.0552571	25.7344	4.82E-146	1.60E-143
Dusp3	Dusp3	1162.97	1.98891	0.0773911	25.6994	1.19E-145	3.88E-143
Smcr8	Smcr8	6066.87	1.30258	0.0507272	25.6782	2.05E-145	6.60E-143
Ank	Ank	14148.2	-1.26547	0.0493623	-25.6364	5.99E-145	1.90E-142
Ptprz1	Ptprz1	1249.57	-2.02824	0.0792979	-25.5775	2.71E-144	8.48E-142
Wnt7a	Wnt7a	1173.97	2.13543	0.0835066	25.572	3.13E-144	9.63E-142
Nedd9	Nedd9	1445.35	-1.74503	0.0684333	-25.4997	1.99E-143	6.02E-141
Krt8	Krt8	16403.6	-2.01498	0.0791034	-25.4727	3.96E-143	1.18E-140
Vill	Vill	2565.3	-1.81989	0.0715035	-25.4518	6.74E-143	1.99E-140
Avil	Avil	966.043	2.62616	0.103187	25.4504	6.98E-143	2.03E-140
Car6	Car6	604.022	3.72301	0.146419	25.4271	1.27E-142	3.63E-140
Tgoln1	Tgoln1	7686.79	1.40883	0.0559241	25.1918	4.93E-140	1.40E-137
Sesn3	Sesn3	2536.93	-1.55093	0.0615696	-25.1899	5.17E-140	1.44E-137
Gm13387	Gm13387	1011.58	-2.14505	0.0857707	-25.0091	4.87E-138	1.34E-135
Ndrg1	Ndrg1	5518.5	1.31691	0.0532344	24.738	4.17E-135	1.14E-132
Col6a1	Col6a1	4631.34	-1.95451	0.0791636	-24.6896	1.38E-134	3.72E-132
Anln	Anln	5831.85	1.6231	0.0660502	24.5737	2.42E-133	6.42E-131
Arhgap1	Arhgap1	2843.04	-1.90597	0.0775809	-24.5675	2.81E-133	7.38E-131
Ppp2r2a	Ppp2r2a	4357.23	1.37875	0.0562816	24.4973	1.58E-132	4.09E-130
Cldn1	Cldn1	550.279	2.9469	0.120458	24.4642	3.56E-132	9.10E-130
Cldn12	Cldn12	8888.12	1.11935	0.045824	24.4272	8.80E-132	2.23E-129
Recql4	Recql4	804.442	2.2283	0.0914987	24.3533	5.35E-131	1.34E-128
Eaf1	Eaf1	5612.85	1.29134	0.0536224	24.0821	3.85E-128	9.52E-126
Lratd1	Lratd1	1098.65	-1.88465	0.0784039	-24.0378	1.12E-127	2.74E-125
Ndufa8	Ndufa8	1301.27	-2.76147	0.114899	-24.0338	1.23E-127	2.98E-125
Mcc	Mcc	2066.86	1.5505	0.0646747	23.9738	5.23E-127	1.25E-124
Oxct1	Oxct1	7753.42	1.17171	0.0488984	23.9621	6.90E-127	1.63E-124
Hsd17b12	Hsd17b12	4172.48	-1.25786	0.0525351	-23.9432	1.09E-126	2.54E-124
Dhx9	Dhx9	6176.47	-1.23412	0.0515445	-23.9428	1.10E-126	2.54E-124
Wdr19	Wdr19	673.004	-2.17416	0.0910315	-23.8836	4.53E-126	1.04E-123
Pcsk9	Pcsk9	1619.53	-1.94028	0.0815297	-23.7985	3.46E-125	7.83E-123
Larp1b	Larp1b	1135.84	1.84594	0.077776	23.7341	1.60E-124	3.59E-122
Eps8	Eps8	11650.9	1.13609	0.0478825	23.7267	1.91E-124	4.24E-122
Slc25a37	Slc25a37	12051.2	1.04532	0.0443264	23.5823	5.86E-123	1.28E-120
Cul7	Cul7	1385.09	-2.53074	0.107487	-23.5447	1.42E-122	3.09E-120
Npnt	Npnt	4685.57	-1.31437	0.0566644	-23.1956	5.04E-119	1.08E-116
Ccna2	Ccna2	1686.49	1.56918	0.0676987	23.1789	7.44E-119	1.58E-116
Col20a1	Col20a1	446.521	3.23534	0.139663	23.1654	1.02E-118	2.14E-116
Cry1	Cry1	1577.83	1.57373	0.0679841	23.1485	1.51E-118	3.13E-116
Cd14	Cd14	984.879	-1.73235	0.0750228	-23.091	5.70E-118	1.16E-115
Maged2	Maged2	1117.52	-1.65283	0.0716916	-23.0548	1.32E-117	2.66E-115
Ogn	Ogn	438.129	-4.22241	0.183232	-23.044	1.69E-117	3.39E-115
Ano1	Ano1	6531.52	-1.35526	0.0588153	-23.0426	1.75E-117	3.47E-115
Slc16a1	Slc16a1	4385.89	1.25827	0.0547469	22.9833	6.84E-117	1.35E-114
Ncapg2	Ncapg2	1437.3	1.61883	0.0704553	22.9767	7.97E-117	1.55E-114
Plcxd2	Plcxd2	686.092	2.32776	0.101757	22.8756	8.13E-116	1.57E-113
Pskh1	Pskh1	950.428	-2.13562	0.0934207	-22.8602	1.16E-115	2.21E-113
Ptprn	Ptprn	2948.98	-1.3804	0.0604459	-22.8369	1.97E-115	3.74E-113
Rhob	Rhob	3430.84	-1.26322	0.0554028	-22.8007	4.52E-115	8.49E-113
Scpep1	Scpep1	12143.8	1.09596	0.0481112	22.7798	7.27E-115	1.36E-112
D17H6S56E-5	D17H6S56E-5	4408.61	1.57138	0.0690327	22.7628	1.07E-114	1.98E-112
Lamb3	Lamb3	2769.69	-1.80926	0.0795239	-22.7512	1.40E-114	2.56E-112
Dock8	Dock8	3341.52	-1.55042	0.0687513	-22.5511	1.31E-112	2.38E-110
Ano8	Ano8	1741.07	-1.83744	0.081482	-22.5503	1.33E-112	2.40E-110
Sod3	Sod3	381.559	-3.03104	0.134605	-22.5181	2.76E-112	4.93E-110
Zan	Zan	695.437	2.44555	0.108714	22.4953	4.62E-112	8.17E-110
Dglucy	Dglucy	399.129	-2.72723	0.121249	-22.4928	4.88E-112	8.57E-110
Ints6l	Ints6l	1029.78	2.10487	0.0935838	22.4918	4.99E-112	8.68E-110
Thbd	Thbd	13268.2	1.01323	0.0450885	22.472	7.80E-112	1.35E-109
Cxcl15	Cxcl15	327.964	-3.8237	0.170178	-22.4688	8.38E-112	1.43E-109
Fnip2	Fnip2	2942.16	1.41457	0.0630024	22.4526	1.21E-111	2.05E-109
Hexa	Hexa	1475.43	1.61259	0.0720127	22.3931	4.60E-111	7.75E-109
Palld	Palld	3199.71	-1.25818	0.0562265	-22.3771	6.58E-111	1.10E-108
Sord	Sord	2621.78	1.31454	0.0588804	22.3255	2.09E-110	3.46E-108
Il1r1	Il1r1	1078.54	-1.78683	0.0801246	-22.3007	3.64E-110	5.99E-108
Lpin1	Lpin1	587.178	-2.08167	0.0935297	-22.2568	9.69E-110	1.57E-107
Rapgef2	Rapgef2	2713.44	1.28453	0.0577144	22.2567	9.71E-110	1.57E-107
Klf5	Klf5	3093	1.51071	0.0679227	22.2416	1.36E-109	2.19E-107
Epha7	Epha7	964.778	1.90477	0.085748	22.2136	2.54E-109	4.05E-107
Hmmr	Hmmr	1324.28	1.8698	0.0841888	22.2096	2.77E-109	4.40E-107
Ccdc85a	Ccdc85a	1046.75	2.09405	0.0943539	22.1935	3.97E-109	6.24E-107
Mgat3	Mgat3	639.719	-2.21694	0.0999149	-22.1883	4.46E-109	6.96E-107
Itgb4	Itgb4	1707.93	-2.04701	0.09255	-22.1179	2.13E-108	3.30E-106
Mex3a	Mex3a	3062.62	-1.25044	0.0567828	-22.0215	1.79E-107	2.76E-105
Ubn1	Ubn1	3434.92	1.17759	0.0537903	21.8923	3.08E-106	4.70E-104
Snhg15	Snhg15	1960.77	1.52298	0.0696014	21.8815	3.89E-106	5.91E-104
Plk4	Plk4	1415.59	1.69668	0.0777383	21.8255	1.33E-105	2.00E-103
Atp6ap2	Atp6ap2	6643.2	1.46237	0.0670133	21.8221	1.43E-105	2.14E-103
Marcksl1	Marcksl1	3051.92	-1.23517	0.0566087	-21.8195	1.52E-105	2.25E-103
Ppp1r15a	Ppp1r15a	5777.77	1.59447	0.0732866	21.7566	5.98E-105	8.82E-103
Mki67	Mki67	3254.36	1.26031	0.0581286	21.6815	3.07E-104	4.50E-102
C1s1	C1s1	455.277	-2.48734	0.114985	-21.6319	8.99E-104	1.31E-101
Ect2	Ect2	3433.13	1.64492	0.07611	21.6124	1.37E-103	1.98E-101
Pcdhb17	Pcdhb17	356.359	-2.68993	0.124878	-21.5405	6.50E-103	9.33E-101
Lyst	Lyst	4672.82	1.10779	0.0514838	21.5172	1.07E-102	1.53E-100
Rhbdd1	Rhbdd1	5116.47	1.15775	0.0538129	21.5144	1.14E-102	1.62E-100
Mylk	Mylk	734.163	-1.98224	0.0922325	-21.4917	1.86E-102	2.62E-100
Slc39a11	Slc39a11	1389.57	1.53425	0.071452	21.4724	2.82E-102	3.94E-100
Lgr6	Lgr6	2281.73	-1.31946	0.0614755	-21.4632	3.44E-102	4.77E-100
Dusp16	Dusp16	2763.47	1.21223	0.0564965	21.4568	3.95E-102	5.44E-100
Ryr3	Ryr3	714.75	1.98648	0.0926886	21.4317	6.76E-102	9.26E-100
Maff	Maff	3017.46	1.50787	0.0703932	21.4207	8.58E-102	1.17E-99
Neu1	Neu1	1971.8	1.34242	0.0627207	21.4032	1.25E-101	1.69E-99
Krt18	Krt18	19033.3	-1.20759	0.0564644	-21.3868	1.77E-101	2.39E-99
Cdc42se2	Cdc42se2	5736.29	1.20331	0.0562787	21.3813	1.99E-101	2.66E-99
Prrg4	Prrg4	832.947	1.86512	0.0872498	21.3768	2.20E-101	2.92E-99
Atp2b4	Atp2b4	475.892	-2.4919	0.116896	-21.3174	7.84E-101	1.03E-98
Btg1	Btg1	16019.3	1.53524	0.0726744	21.1249	4.70E-99	6.12E-97
Adamts14	Adamts14	905.926	-2.16221	0.102585	-21.0772	1.29E-98	1.67E-96
Sash1	Sash1	898.294	-1.65464	0.0785099	-21.0756	1.33E-98	1.72E-96
Dmxl2	Dmxl2	1031.09	1.72688	0.0819412	21.0747	1.36E-98	1.74E-96
Ttc28	Ttc28	1058.72	-1.63036	0.0774726	-21.0443	2.58E-98	3.28E-96
Scd1	Scd1	4198.89	-1.09061	0.0520119	-20.9685	1.27E-97	1.61E-95
Tubb2b	Tubb2b	1618.72	-2.67881	0.128066	-20.9174	3.72E-97	4.67E-95
Gpr149	Gpr149	1728.45	-1.57078	0.0751852	-20.8922	6.31E-97	7.88E-95
Anxa8	Anxa8	2730.83	-1.78767	0.0856607	-20.8692	1.02E-96	1.27E-94
Cep55	Cep55	850.518	1.89424	0.0908681	20.846	1.66E-96	2.05E-94
Fstl1	Fstl1	1321.19	-1.42053	0.0681687	-20.8384	1.94E-96	2.38E-94
Fn1	Fn1	187484	-1.64075	0.0787663	-20.8306	2.29E-96	2.79E-94
Akirin2	Akirin2	3105.69	1.20774	0.0579903	20.8266	2.49E-96	3.02E-94
Cryz	Cryz	842.188	-1.74124	0.0836852	-20.8071	3.74E-96	4.51E-94
Mafk	Mafk	2355.5	1.52014	0.0730863	20.7993	4.39E-96	5.27E-94
Dusp4	Dusp4	8326.68	1.20901	0.0581623	20.7869	5.69E-96	6.79E-94
Samd8	Samd8	1743.86	1.34264	0.0648074	20.7174	2.41E-95	2.86E-93
Tmem44	Tmem44	466.429	-2.28941	0.110516	-20.7157	2.50E-95	2.95E-93
Slc20a1	Slc20a1	5683.66	1.07662	0.052037	20.6894	4.31E-95	5.06E-93
Mgst2	Mgst2	538.306	-2.15355	0.104268	-20.654	8.99E-95	1.05E-92
Gabarapl1	Gabarapl1	3633.93	1.21519	0.0588548	20.6473	1.03E-94	1.20E-92
Kif11	Kif11	1157.16	1.83324	0.0888216	20.6396	1.21E-94	1.40E-92
Ftl1	Ftl1	15937.8	1.872	0.0907225	20.6343	1.35E-94	1.55E-92
Fst	Fst	795.466	1.84909	0.0899314	20.5611	6.12E-94	6.99E-92
Golga4	Golga4	8451.68	1.00863	0.0490911	20.5461	8.34E-94	9.47E-92
Serpinb8	Serpinb8	697.867	2.00038	0.0973737	20.5434	8.82E-94	9.97E-92
Npr2	Npr2	446.883	-2.21752	0.10803	-20.5268	1.24E-93	1.39E-91
Usp39	Usp39	5464.62	1.15594	0.0565001	20.4592	4.98E-93	5.57E-91
Tead2	Tead2	2987.46	-1.30275	0.0637725	-20.4281	9.41E-93	1.05E-90
Akna	Akna	478.381	2.54798	0.124887	20.4023	1.59E-92	1.75E-90
Egr1	Egr1	6200.92	-1.72806	0.0848402	-20.3684	3.19E-92	3.49E-90
Tmed3	Tmed3	856.258	-1.94577	0.0955974	-20.3538	4.29E-92	4.68E-90
Nemp1	Nemp1	1099.03	1.53741	0.0756302	20.3281	7.26E-92	7.87E-90
Aldh3a1	Aldh3a1	240.607	-3.59452	0.177083	-20.2985	1.32E-91	1.43E-89
Mertk	Mertk	542.189	2.17407	0.10716	20.2881	1.64E-91	1.76E-89
Cdkn2b	Cdkn2b	5668.28	-1.22798	0.0605807	-20.2701	2.36E-91	2.52E-89
Usp31	Usp31	3993.41	1.24651	0.0615482	20.2526	3.37E-91	3.58E-89
Enc1	Enc1	7557.96	1.06405	0.0526659	20.2038	9.06E-91	9.57E-89
Dock7	Dock7	4997.01	-1.04271	0.0516116	-20.2031	9.19E-91	9.67E-89
Prr11	Prr11	1320.38	1.50651	0.0747003	20.1674	1.89E-90	1.98E-88
Tmem98	Tmem98	254.061	-3.395	0.168691	-20.1255	4.41E-90	4.59E-88
Cyb561a3	Cyb561a3	996.106	-1.82352	0.0906098	-20.125	4.46E-90	4.62E-88
Smoc2	Smoc2	8561.59	-1.36499	0.0681373	-20.0329	2.85E-89	2.93E-87
Atp6v1d	Atp6v1d	2218.59	1.30596	0.0652025	20.0293	3.06E-89	3.14E-87
Cbs	Cbs	267.652	-3.64479	0.182358	-19.987	7.15E-89	7.28E-87
Zkscan8	Zkscan8	774.058	-1.94732	0.09743	-19.9869	7.17E-89	7.28E-87
Gm39822	Gm39822	217.413	-3.86727	0.193717	-19.9635	1.14E-88	1.16E-86
Col6a2	Col6a2	861.668	-2.24156	0.112342	-19.953	1.41E-88	1.42E-86
Kpna2	Kpna2	4502.82	1.07529	0.0539672	19.9248	2.48E-88	2.48E-86
Col4a3	Col4a3	4051.09	-1.3336	0.067096	-19.876	6.56E-88	6.54E-86
C9orf72	C9orf72	2571.72	1.25911	0.0633988	19.8602	9.00E-88	8.93E-86
P4ha3	P4ha3	294.869	-2.84638	0.143516	-19.8332	1.54E-87	1.52E-85
Irx2	Irx2	2643.9	1.18643	0.0599308	19.7967	3.18E-87	3.12E-85
Add2	Add2	1389.31	-1.53779	0.0777078	-19.7894	3.67E-87	3.59E-85
Ifi207	Ifi207	366.213	2.5682	0.130068	19.745	8.86E-87	8.63E-85
Dynap	Dynap	401.307	2.36039	0.119905	19.6855	2.87E-86	2.79E-84
Tsc22d2	Tsc22d2	5815.72	1.15329	0.0587596	19.6273	9.04E-86	8.73E-84
Crtap	Crtap	827.696	-1.7533	0.0893887	-19.6143	1.17E-85	1.12E-83
Acsbg1	Acsbg1	4486.28	-1.47899	0.0755186	-19.5845	2.10E-85	2.01E-83
Atf5	Atf5	2522.98	-1.47406	0.0754159	-19.5458	4.48E-85	4.27E-83
Clk1	Clk1	3420.5	1.22527	0.0628522	19.4944	1.22E-84	1.16E-82
Nacc2	Nacc2	1404.69	-1.52844	0.0784146	-19.4918	1.29E-84	1.22E-82
Klhl21	Klhl21	3875.63	1.2347	0.0633542	19.4889	1.36E-84	1.28E-82
Gnl3	Gnl3	5438.01	1.08924	0.0559286	19.4755	1.77E-84	1.66E-82
Fgd3	Fgd3	1239.22	-1.55785	0.0800389	-19.4637	2.23E-84	2.08E-82
Clec2f	Clec2f	1560.92	1.31823	0.0677577	19.4551	2.64E-84	2.45E-82
Gxylt1	Gxylt1	2739.7	1.17822	0.0605883	19.4463	3.13E-84	2.89E-82
Sorbs3	Sorbs3	383.08	-2.57849	0.132649	-19.4384	3.66E-84	3.36E-82
Atg9b	Atg9b	245.274	-3.36017	0.173044	-19.418	5.44E-84	4.98E-82
Ddhd1	Ddhd1	897.475	1.63336	0.0841604	19.4077	6.65E-84	6.06E-82
Pcolce	Pcolce	2529.84	-1.71766	0.0886031	-19.386	1.01E-83	9.20E-82
Nrg1	Nrg1	4270.6	1.07793	0.0556305	19.3765	1.22E-83	1.10E-81
Madd	Madd	1499.77	-1.77349	0.0918324	-19.3123	4.23E-83	3.81E-81
Chd2	Chd2	8207.96	1.01888	0.0527722	19.3072	4.67E-83	4.19E-81
Sptan1	Sptan1	35747.9	-1.17045	0.0606477	-19.2991	5.46E-83	4.87E-81
Lin54	Lin54	1087.75	1.84541	0.0956577	19.2918	6.30E-83	5.60E-81
Rgs16	Rgs16	7117.78	1.10355	0.0572388	19.2797	7.95E-83	6.98E-81
Acp2	Acp2	1252.3	-1.43592	0.0745665	-19.2569	1.24E-82	1.08E-80
4931406C07Rik	4931406C07Rik	888.673	-1.62308	0.0843178	-19.2495	1.42E-82	1.24E-80
Prps1	Prps1	3100.98	1.12728	0.0586567	19.2183	2.60E-82	2.26E-80
Fbln2	Fbln2	39109.8	-1.82104	0.0948534	-19.1985	3.81E-82	3.29E-80
Rcan3	Rcan3	2200.83	-1.14103	0.0594338	-19.1983	3.82E-82	3.29E-80
Vps37b	Vps37b	2717.76	1.13992	0.0594211	19.1838	5.05E-82	4.33E-80
Tmem245	Tmem245	16903.4	1.11587	0.0582429	19.1588	8.17E-82	6.97E-80
Mmp3	Mmp3	895.404	-1.68829	0.088128	-19.1573	8.41E-82	7.15E-80
Necap1	Necap1	3013.86	1.10604	0.0577837	19.1409	1.15E-81	9.74E-80
Maf	Maf	981.122	1.81388	0.0950664	19.0801	3.70E-81	3.11E-79
Tmem176b	Tmem176b	3207.39	-1.6034	0.0840605	-19.0744	4.12E-81	3.46E-79
Tanc2	Tanc2	979.915	1.54169	0.0808457	19.0695	4.52E-81	3.78E-79
Il18rap	Il18rap	1018.47	-1.40929	0.0739639	-19.0538	6.11E-81	5.09E-79
Ptprd	Ptprd	468.38	2.48558	0.130584	19.0343	8.86E-81	7.35E-79
Dhcr24	Dhcr24	1043.64	-1.83068	0.0963294	-19.0043	1.57E-80	1.30E-78
Parva	Parva	4782.68	-1.06429	0.0560357	-18.993	1.95E-80	1.60E-78
Arhgef19	Arhgef19	1035.21	-1.6937	0.0892753	-18.9717	2.92E-80	2.40E-78
Ric1	Ric1	2363.23	1.19087	0.0627779	18.9696	3.04E-80	2.48E-78
Spg7	Spg7	1782.88	-1.6433	0.0867381	-18.9455	4.81E-80	3.91E-78
Septin6	Septin6	964.727	-1.47105	0.0777125	-18.9293	6.54E-80	5.26E-78
Mroh2a	Mroh2a	671.517	1.78653	0.0943919	18.9267	6.87E-80	5.51E-78
Smarcc2	Smarcc2	3319.45	-1.26095	0.0666855	-18.9089	9.63E-80	7.69E-78
Gla	Gla	1159.6	1.4036	0.0742827	18.8953	1.25E-79	9.91E-78
Brd2	Brd2	13620.9	1.15502	0.0611528	18.8875	1.45E-79	1.15E-77
Cyp1b1	Cyp1b1	6501.68	-1.321	0.0699799	-18.8769	1.77E-79	1.40E-77
Jun	Jun	3464.98	1.46733	0.0777776	18.8657	2.19E-79	1.72E-77
Plau	Plau	468.98	-2.0694	0.109753	-18.855	2.68E-79	2.10E-77
Smarca2	Smarca2	445.654	-2.1619	0.114708	-18.8469	3.11E-79	2.43E-77
Gpr137b	Gpr137b	5206.82	1.2449	0.0661237	18.8269	4.55E-79	3.52E-77
Lgals3	Lgals3	11490.1	1.64216	0.0872597	18.8192	5.26E-79	4.06E-77
Atp6v1c1	Atp6v1c1	4696.43	1.17045	0.0624595	18.7393	2.37E-78	1.81E-76
Per1	Per1	2197.64	1.35618	0.0724135	18.7282	2.92E-78	2.22E-76
Entpd5	Entpd5	982.991	1.54319	0.0825097	18.7032	4.66E-78	3.54E-76
Stxbp5	Stxbp5	2411.66	1.14421	0.0611901	18.6993	5.02E-78	3.79E-76
Orc2	Orc2	2615.23	1.16875	0.0626376	18.6589	1.07E-77	8.05E-76
Prc1	Prc1	1511.8	1.50711	0.0808761	18.6348	1.68E-77	1.25E-75
Megf10	Megf10	970.489	-1.51138	0.0811198	-18.6315	1.79E-77	1.33E-75
Samd14	Samd14	699.49	-1.852	0.0994408	-18.6242	2.05E-77	1.52E-75
Rad9a	Rad9a	2254.14	1.33816	0.0719262	18.6046	2.95E-77	2.18E-75
Arl6ip1	Arl6ip1	1350.9	1.33716	0.0719897	18.5743	5.18E-77	3.82E-75
Atp6v0d1	Atp6v0d1	3226.39	1.22814	0.0661598	18.5633	6.37E-77	4.66E-75
Hap1	Hap1	415.739	2.18891	0.117931	18.561	6.64E-77	4.85E-75
Adi1	Adi1	2613.26	1.14747	0.0618418	18.5549	7.45E-77	5.42E-75
Nt5dc3	Nt5dc3	3309.62	1.01497	0.0547139	18.5505	8.08E-77	5.86E-75
Sema3a	Sema3a	294.664	-2.36359	0.127465	-18.5431	9.27E-77	6.67E-75
Uap1l1	Uap1l1	4258.16	1.71771	0.0927654	18.5167	1.52E-76	1.09E-74
Atl2	Atl2	3072.94	1.15249	0.0622514	18.5134	1.61E-76	1.15E-74
Tmem97	Tmem97	1751.37	1.41623	0.0765317	18.5052	1.88E-76	1.34E-74
Abca1	Abca1	682.512	-1.59907	0.0864628	-18.4943	2.29E-76	1.63E-74
Otud1	Otud1	1575.99	1.73193	0.0936911	18.4855	2.70E-76	1.91E-74
Sqstm1	Sqstm1	56519.8	1.27182	0.0688764	18.4652	3.94E-76	2.78E-74
Pcyox1	Pcyox1	3437.77	-1.03673	0.0561604	-18.4601	4.33E-76	3.04E-74
Tmem132a	Tmem132a	1861.5	-1.28132	0.0694803	-18.4416	6.10E-76	4.27E-74
Gpr87	Gpr87	1362.06	1.48308	0.0804331	18.4387	6.43E-76	4.49E-74
Pvt1	Pvt1	2118.5	1.62265	0.0880168	18.4356	6.80E-76	4.74E-74
Plpp3	Plpp3	1501.1	-1.22414	0.0664207	-18.4301	7.53E-76	5.23E-74
Hhip	Hhip	196.904	-3.13978	0.170591	-18.4054	1.19E-75	8.23E-74
Ngf	Ngf	685.658	1.92868	0.104865	18.392	1.52E-75	1.05E-73
Ltbp1	Ltbp1	13372.9	-1.23506	0.0672218	-18.3729	2.16E-75	1.49E-73
Eno3	Eno3	1851.52	-1.42208	0.0775383	-18.3404	3.94E-75	2.70E-73
Mycbp2	Mycbp2	6510.89	1.00042	0.0545558	18.3375	4.15E-75	2.84E-73
Map2k3	Map2k3	4262.79	1.36855	0.0746477	18.3334	4.48E-75	3.05E-73
Adgra2	Adgra2	1501.42	-1.98645	0.108367	-18.3308	4.70E-75	3.19E-73
Tgfb2	Tgfb2	639.988	1.84492	0.100668	18.3267	5.07E-75	3.43E-73
Cldnd1	Cldnd1	2970.19	1.04728	0.0571535	18.324	5.32E-75	3.59E-73
Ptk2b	Ptk2b	1192.58	-1.70884	0.0932694	-18.3215	5.57E-75	3.74E-73
Col11a2	Col11a2	254.979	3.11833	0.170378	18.3024	7.92E-75	5.31E-73
Cd68	Cd68	383.41	2.43529	0.133139	18.2914	9.69E-75	6.47E-73
Cep131	Cep131	850.563	-1.87476	0.102664	-18.2611	1.69E-74	1.12E-72
Gzme	Gzme	243.813	-3.62411	0.198574	-18.2506	2.05E-74	1.36E-72
Mcm10	Mcm10	700.008	1.6641	0.0911842	18.2499	2.07E-74	1.37E-72
Anxa6	Anxa6	11221.6	-1.22132	0.0670518	-18.2146	3.95E-74	2.61E-72
P3h2	P3h2	1032.49	1.76115	0.0967422	18.2045	4.75E-74	3.12E-72
Snn	Snn	823.315	-1.47317	0.0809313	-18.2028	4.91E-74	3.22E-72
Plxnb1	Plxnb1	1512.36	-1.74395	0.095892	-18.1866	6.59E-74	4.30E-72
Tmem192	Tmem192	1140.12	1.3785	0.0759755	18.144	1.43E-73	9.32E-72
Plekhg2	Plekhg2	1481.83	-1.33537	0.0736437	-18.1329	1.75E-73	1.14E-71
Lhfpl2	Lhfpl2	2872.31	1.03172	0.0569533	18.1152	2.42E-73	1.56E-71
Rbpms2	Rbpms2	724.585	-1.60617	0.0887107	-18.1057	2.87E-73	1.85E-71
Trnp1	Trnp1	228.88	3.36847	0.186089	18.1014	3.11E-73	1.99E-71
Arpc3	Arpc3	1296.04	-1.30532	0.0721938	-18.0808	4.51E-73	2.89E-71
Ctxn1	Ctxn1	1181.87	-2.04385	0.113117	-18.0684	5.65E-73	3.60E-71
Atp6v1b2	Atp6v1b2	5421.32	1.1697	0.0647569	18.0629	6.25E-73	3.97E-71
Creg1	Creg1	735.076	1.6258	0.0900517	18.054	7.33E-73	4.65E-71
Col16a1	Col16a1	215.353	-2.83944	0.157313	-18.0496	7.94E-73	5.02E-71
Kif26b	Kif26b	216.153	-3.36717	0.18665	-18.04	9.45E-73	5.96E-71
Inava	Inava	831.63	-1.54319	0.0855593	-18.0365	1.01E-72	6.33E-71
Slc25a17	Slc25a17	1817.2	-1.18636	0.0659014	-18.002	1.88E-72	1.18E-70
Sh3rf2	Sh3rf2	714.15	1.57171	0.0873099	18.0015	1.90E-72	1.18E-70
Flvcr1	Flvcr1	1559.88	1.26607	0.0703547	17.9955	2.11E-72	1.31E-70
Neurl1b	Neurl1b	434.083	2.1425	0.119174	17.978	2.90E-72	1.80E-70
Pla2g12a	Pla2g12a	1787.85	1.13908	0.0634444	17.9539	4.47E-72	2.74E-70
Armc10	Armc10	1204.64	-1.44506	0.08055	-17.94	5.75E-72	3.52E-70
Spmip3	Spmip3	259.23	-3.00851	0.167892	-17.9194	8.33E-72	5.08E-70
Fam210b	Fam210b	1570.72	-1.25145	0.0698748	-17.9099	9.87E-72	6.01E-70
Atp6v0a1	Atp6v0a1	4064.61	1.14045	0.063691	17.9061	1.06E-71	6.42E-70
Aplp2	Aplp2	6602.75	-1.11504	0.0624221	-17.8629	2.29E-71	1.39E-69
Fbxo45	Fbxo45	2155.68	1.23083	0.069034	17.8294	4.18E-71	2.52E-69
Zfp938	Zfp938	725.111	1.54727	0.0869147	17.8022	6.80E-71	4.09E-69
Ampd3	Ampd3	1031.97	1.35128	0.076	17.78	1.01E-70	6.06E-69
Lratd2	Lratd2	4430.91	1.65597	0.0932573	17.757	1.52E-70	9.11E-69
Nrp1	Nrp1	1665.35	-1.14086	0.0642913	-17.7452	1.88E-70	1.12E-68
Hdac1	Hdac1	1988.08	-1.34393	0.075794	-17.7313	2.40E-70	1.43E-68
Zfp358	Zfp358	1171.74	-1.54056	0.0869694	-17.7139	3.28E-70	1.94E-68
Dgkh	Dgkh	1245.22	1.47013	0.0831561	17.6791	6.07E-70	3.58E-68
C1qtnf1	C1qtnf1	164.789	-4.45847	0.252403	-17.6641	7.93E-70	4.65E-68
Akr1c18	Akr1c18	399.637	2.01293	0.114034	17.6519	9.84E-70	5.76E-68
Enpp1	Enpp1	200.042	-3.28612	0.186195	-17.6488	1.04E-69	6.07E-68
Zmym3	Zmym3	1683.2	-1.15908	0.0656787	-17.6477	1.06E-69	6.17E-68
Cenpf	Cenpf	1332.93	1.4258	0.0810021	17.602	2.38E-69	1.38E-67
Rdh10	Rdh10	1931.39	-1.10363	0.0627199	-17.5961	2.64E-69	1.53E-67
Sec24a	Sec24a	2391.02	1.21766	0.0692177	17.5917	2.85E-69	1.64E-67
Adamts10	Adamts10	679.007	-1.96455	0.11169	-17.5893	2.98E-69	1.71E-67
Slc7a2	Slc7a2	3007.13	-1.22105	0.0694831	-17.5733	3.95E-69	2.26E-67
Odc1	Odc1	14499.7	1.29309	0.0736134	17.5659	4.49E-69	2.57E-67
Cavin3	Cavin3	348.463	-2.08922	0.118976	-17.56	4.98E-69	2.85E-67
Rhbdd2	Rhbdd2	689.864	-1.47494	0.084008	-17.5572	5.24E-69	2.99E-67
Rab7b	Rab7b	204.009	-2.79141	0.159056	-17.5499	5.96E-69	3.39E-67
Fads2	Fads2	1446.84	-1.46818	0.0837087	-17.5392	7.20E-69	4.08E-67
Pcf11	Pcf11	2888.96	1.33691	0.0763514	17.5099	1.20E-68	6.80E-67
Chac1	Chac1	7855.59	1.49121	0.085309	17.4801	2.03E-68	1.15E-66
Mtmr11	Mtmr11	520.43	-1.70659	0.0979614	-17.4211	5.71E-68	3.20E-66
Sorl1	Sorl1	545.207	-1.76723	0.101494	-17.4121	6.68E-68	3.73E-66
Lyset	Lyset	714.712	1.64562	0.0946114	17.3935	9.25E-68	5.14E-66
Kctd9	Kctd9	1432.57	1.49046	0.0857409	17.3833	1.10E-67	6.12E-66
S100a16	S100a16	220.662	-3.27377	0.18834	-17.3823	1.12E-67	6.22E-66
Slc25a48	Slc25a48	447.628	1.96183	0.112899	17.3768	1.24E-67	6.82E-66
Ppargc1a	Ppargc1a	274.186	2.60413	0.150004	17.3603	1.65E-67	9.07E-66
Ift140	Ift140	1153.92	-1.30884	0.0755278	-17.3293	2.83E-67	1.55E-65
Tshz1	Tshz1	1504.19	-1.15596	0.0667364	-17.3213	3.25E-67	1.78E-65
Tmem176a	Tmem176a	1477.3	-1.36105	0.078628	-17.31	3.95E-67	2.16E-65
Ndel1	Ndel1	4634.92	1.07125	0.0619028	17.3054	4.28E-67	2.33E-65
Ifrd1	Ifrd1	7579.99	1.47085	0.0850131	17.3014	4.59E-67	2.49E-65
Akr1c13	Akr1c13	425.797	-1.84112	0.106559	-17.278	6.89E-67	3.73E-65
Dclk1	Dclk1	2184.42	-1.31028	0.0758973	-17.2638	8.81E-67	4.75E-65
Dot1l	Dot1l	3948.35	1.03167	0.0597735	17.2597	9.47E-67	5.09E-65
Dgke	Dgke	1098.47	1.38605	0.0803592	17.2482	1.15E-66	6.19E-65
Napb	Napb	984.218	1.30257	0.0756983	17.2074	2.34E-66	1.24E-64
Cmtm3	Cmtm3	725.802	-1.51171	0.0878674	-17.2044	2.46E-66	1.31E-64
Got1	Got1	6136.82	1.19909	0.0698175	17.1746	4.12E-66	2.18E-64
Ncoa4	Ncoa4	3119.61	1.10795	0.0645339	17.1684	4.58E-66	2.42E-64
Fosl1	Fosl1	1793.55	1.37923	0.0804033	17.1538	5.88E-66	3.10E-64
Zfp568	Zfp568	2161.57	1.01551	0.0592505	17.1393	7.55E-66	3.95E-64
Lipa	Lipa	951.023	-1.41948	0.0829106	-17.1206	1.04E-65	5.44E-64
Try5	Try5	333.505	2.34198	0.137101	17.0822	2.01E-65	1.05E-63
Mmp13	Mmp13	2320.43	-1.32107	0.0774391	-17.0595	2.97E-65	1.54E-63
Fzd2	Fzd2	1010.24	-1.5227	0.0894239	-17.0279	5.10E-65	2.64E-63
Nasp	Nasp	2322.43	1.06839	0.0627716	17.0202	5.82E-65	3.01E-63
Depdc1a	Depdc1a	758.686	2.27697	0.133843	17.0123	6.66E-65	3.43E-63
Pip5k1b	Pip5k1b	624.816	1.54622	0.0910903	16.9746	1.27E-64	6.51E-63
Rnase4	Rnase4	387.517	-2.0548	0.121081	-16.9705	1.36E-64	6.96E-63
Sox21	Sox21	554.426	1.75965	0.103794	16.9532	1.82E-64	9.33E-63
Cdc20	Cdc20	1340.69	1.32181	0.0780988	16.9248	2.95E-64	1.50E-62
Pcyt1b	Pcyt1b	1793.4	-1.14813	0.0678416	-16.9238	3.01E-64	1.53E-62
Atp13a2	Atp13a2	660.167	-1.7107	0.101164	-16.9101	3.79E-64	1.92E-62
Flcn	Flcn	3055.33	1.56946	0.0930651	16.8642	8.26E-64	4.18E-62
Tkfc	Tkfc	507.38	-1.72502	0.102303	-16.8619	8.58E-64	4.33E-62
Sema5a	Sema5a	971.632	1.54786	0.0919343	16.8366	1.32E-63	6.63E-62
Vamp1	Vamp1	912.609	1.32459	0.0787284	16.8248	1.60E-63	8.06E-62
Klhl15	Klhl15	809.212	1.61196	0.0959441	16.801	2.40E-63	1.20E-61
Xdh	Xdh	397.142	1.9415	0.115619	16.7922	2.78E-63	1.39E-61
Msto1	Msto1	1137.19	-1.5107	0.0899881	-16.7877	3.00E-63	1.49E-61
Mta3	Mta3	1083.66	-1.35148	0.0805414	-16.7799	3.42E-63	1.70E-61
Zdhhc2	Zdhhc2	552.282	1.89198	0.112756	16.7795	3.45E-63	1.71E-61
Zbtb21	Zbtb21	1831.59	1.10834	0.066059	16.778	3.53E-63	1.75E-61
Pax9	Pax9	1247.15	1.1649	0.0694985	16.7615	4.67E-63	2.30E-61
Kdm7a	Kdm7a	3700.74	1.68955	0.10085	16.7531	5.37E-63	2.64E-61
Zbtb10	Zbtb10	2605.57	1.31928	0.0787738	16.7477	5.89E-63	2.89E-61
Ltbp3	Ltbp3	14705.9	-1.38856	0.0829536	-16.739	6.82E-63	3.34E-61
Appl2	Appl2	2138.25	-1.00192	0.0598711	-16.7347	7.32E-63	3.57E-61
Agrn	Agrn	10486.5	-1.55922	0.0932095	-16.7281	8.18E-63	3.97E-61
Sema6d	Sema6d	802.915	-1.36164	0.0814894	-16.7095	1.12E-62	5.41E-61
Slc39a4	Slc39a4	736.299	-1.52444	0.0912454	-16.707	1.16E-62	5.62E-61
Masp1	Masp1	3668.33	-1.11588	0.0668674	-16.688	1.60E-62	7.72E-61
Bub1b	Bub1b	2488.32	1.10108	0.0661034	16.6569	2.69E-62	1.29E-60
A330074K22Rik	A330074K22Rik	373.22	-1.91647	0.115061	-16.6561	2.73E-62	1.30E-60
Cotl1	Cotl1	2179.26	-1.76234	0.105822	-16.6537	2.84E-62	1.35E-60
Adamts4	Adamts4	383.299	-2.19978	0.13219	-16.641	3.52E-62	1.67E-60
Rbm39	Rbm39	19075.5	1.15092	0.0692019	16.6313	4.14E-62	1.96E-60
Nlrp2	Nlrp2	1474.16	1.11939	0.0673538	16.6195	5.03E-62	2.38E-60
Rap1gap	Rap1gap	1083.88	-1.18595	0.0714442	-16.5997	7.00E-62	3.30E-60
Sele	Sele	290.008	-2.1607	0.130291	-16.5837	9.15E-62	4.29E-60
Stab1	Stab1	297.643	-2.27588	0.137349	-16.5701	1.15E-61	5.35E-60
Celsr1	Celsr1	781.139	-1.75043	0.105705	-16.5596	1.37E-61	6.36E-60
Col1a2	Col1a2	529.03	-1.64715	0.0996734	-16.5255	2.41E-61	1.12E-59
Ptgs2	Ptgs2	26404.3	1.10025	0.0666005	16.5201	2.63E-61	1.22E-59
Igfbp4	Igfbp4	1686.4	-1.61697	0.0980173	-16.4968	3.87E-61	1.79E-59
Il5ra	Il5ra	610.194	1.50118	0.0914512	16.4151	1.49E-60	6.86E-59
Tuba1a	Tuba1a	4323.21	-1.10796	0.0675175	-16.41	1.62E-60	7.44E-59
Rhoq	Rhoq	5154.25	1.17074	0.0713584	16.4065	1.72E-60	7.86E-59
Bgn	Bgn	278.524	-2.26307	0.138006	-16.3984	1.96E-60	8.96E-59
Cep43	Cep43	3710.05	1.14142	0.0697234	16.3707	3.10E-60	1.41E-58
Gm12295	Gm12295	262.265	2.76064	0.168745	16.3598	3.70E-60	1.68E-58
Mgat4b	Mgat4b	8566.22	1.03026	0.0629761	16.3595	3.72E-60	1.69E-58
Ptpn22	Ptpn22	604.692	-1.55768	0.0952168	-16.3593	3.73E-60	1.69E-58
Adarb1	Adarb1	1543.51	-1.05672	0.0646374	-16.3485	4.46E-60	2.01E-58
Zfp367	Zfp367	1684.45	1.68615	0.103269	16.3278	6.26E-60	2.81E-58
Sspn	Sspn	1101.35	-1.15037	0.0705093	-16.3151	7.71E-60	3.45E-58
Tle2	Tle2	459.024	-1.92125	0.117812	-16.3078	8.68E-60	3.88E-58
Pml	Pml	1506.55	-1.14816	0.0704963	-16.2868	1.22E-59	5.46E-58
Car5b	Car5b	2756.36	-1.0107	0.0621628	-16.259	1.93E-59	8.59E-58
Ube2c	Ube2c	1603.67	1.2272	0.0755034	16.2535	2.11E-59	9.37E-58
Cdsn	Cdsn	4261.91	1.30347	0.0802919	16.2341	2.89E-59	1.28E-57
Flt1	Flt1	1022.78	-1.20613	0.074331	-16.2264	3.28E-59	1.45E-57
Parl	Parl	2126.22	1.05639	0.0651154	16.2233	3.45E-59	1.52E-57
Aurka	Aurka	1151.66	1.26768	0.0781402	16.2231	3.46E-59	1.53E-57
Cln8	Cln8	2170.1	1.06833	0.0658613	16.2209	3.59E-59	1.58E-57
Rragd	Rragd	163.597	3.92136	0.241906	16.2103	4.27E-59	1.87E-57
Thoc2l	Thoc2l	1586.72	1.24521	0.0768446	16.2043	4.70E-59	2.06E-57
Ap3b1	Ap3b1	3089.18	-1.03345	0.063805	-16.197	5.30E-59	2.31E-57
Kif18b	Kif18b	714.046	1.51834	0.0937579	16.1942	5.54E-59	2.41E-57
Bmp7	Bmp7	472.119	-1.95761	0.120916	-16.1898	5.95E-59	2.58E-57
Ak1	Ak1	682.928	-1.69672	0.10486	-16.1807	6.90E-59	2.99E-57
Ranbp6	Ranbp6	821.343	1.36078	0.0842558	16.1505	1.13E-58	4.86E-57
Spag5	Spag5	1115.58	1.18968	0.073754	16.1303	1.56E-58	6.73E-57
Slc35b1	Slc35b1	1924.4	1.10469	0.0684886	16.1296	1.58E-58	6.80E-57
Ssbp3	Ssbp3	2180.31	-1.01715	0.0630688	-16.1277	1.63E-58	7.00E-57
Evc2	Evc2	1557.3	-1.25054	0.0776255	-16.11	2.17E-58	9.28E-57
Pdgfrb	Pdgfrb	255.23	-2.8961	0.179996	-16.0898	3.01E-58	1.28E-56
Rbm15	Rbm15	1718.7	1.23448	0.076759	16.0825	3.39E-58	1.44E-56
Itgb5	Itgb5	7714.48	-1.14846	0.0714402	-16.0758	3.77E-58	1.60E-56
Ralgds	Ralgds	883.731	-1.41171	0.0878647	-16.0669	4.36E-58	1.84E-56
Pla2g7	Pla2g7	4411.75	-1.07115	0.0666831	-16.0633	4.62E-58	1.95E-56
Olfml2b	Olfml2b	3251.53	-1.13346	0.0707368	-16.0236	8.74E-58	3.68E-56
Cubn	Cubn	893.45	1.44754	0.09042	16.009	1.11E-57	4.65E-56
Ptgfrn	Ptgfrn	9185.09	-1.07221	0.0670723	-15.9859	1.60E-57	6.73E-56
Wdr7	Wdr7	1833.85	1.01945	0.0638319	15.9708	2.04E-57	8.56E-56
Adcy1	Adcy1	2180.87	1.37499	0.086151	15.9603	2.42E-57	1.01E-55
Sap30	Sap30	1019.48	1.39835	0.0876784	15.9487	2.91E-57	1.21E-55
Ivd	Ivd	1588.94	-1.12492	0.0705844	-15.9372	3.49E-57	1.45E-55
Kpna1	Kpna1	4290.86	1.15231	0.0724053	15.9147	5.01E-57	2.08E-55
Cpox	Cpox	2723.47	1.20301	0.0756844	15.895	6.86E-57	2.84E-55
Mfsd4b4	Mfsd4b4	230.395	-2.4007	0.151114	-15.8867	7.83E-57	3.24E-55
Qrfp	Qrfp	911.247	-1.5887	0.10004	-15.8807	8.62E-57	3.56E-55
Zfp512	Zfp512	602.856	-1.63442	0.103105	-15.8519	1.36E-56	5.61E-55
Rev3l	Rev3l	2743.13	1.02063	0.0644995	15.8239	2.13E-56	8.75E-55
Ndfip2	Ndfip2	1777.36	1.22125	0.0772979	15.7992	3.15E-56	1.29E-54
Sobp	Sobp	270.47	2.27284	0.144008	15.7828	4.09E-56	1.67E-54
Tollip	Tollip	2522.19	1.09055	0.0691908	15.7615	5.73E-56	2.33E-54
Sh3bgrl	Sh3bgrl	5095.73	-1.76344	0.111973	-15.7488	7.00E-56	2.84E-54
Ccnb1	Ccnb1	1613.26	1.04895	0.0666769	15.7319	9.14E-56	3.69E-54
Pwwp2a	Pwwp2a	1275.49	1.10394	0.0702552	15.7133	1.23E-55	4.93E-54
Rnf128	Rnf128	298.203	2.1702	0.138347	15.6866	1.87E-55	7.50E-54
Mpdu1	Mpdu1	1113.73	1.13341	0.0722673	15.6836	1.96E-55	7.84E-54
Mad2l1	Mad2l1	1445.49	1.15296	0.0735601	15.6737	2.29E-55	9.13E-54
Fggy	Fggy	275.478	-2.05089	0.131059	-15.6486	3.40E-55	1.35E-53
Cdt1	Cdt1	3672.12	1.31929	0.0843307	15.6442	3.64E-55	1.45E-53
Camkk1	Camkk1	634.215	1.44986	0.0927616	15.6299	4.55E-55	1.80E-53
Tgfbi	Tgfbi	2728.6	-1.32419	0.0847558	-15.6235	5.03E-55	1.99E-53
Fnbp1	Fnbp1	1430.37	-1.12296	0.0718773	-15.6232	5.06E-55	1.99E-53
Sspo	Sspo	182.957	2.98018	0.190812	15.6184	5.46E-55	2.15E-53
Slc35a4	Slc35a4	1010.23	-1.40277	0.089912	-15.6015	7.11E-55	2.78E-53
Kif18a	Kif18a	918.042	1.45294	0.0932242	15.5854	9.15E-55	3.57E-53
Ctsh	Ctsh	1138.85	-1.1418	0.0735087	-15.5328	2.08E-54	8.09E-53
Dbf4	Dbf4	2196.55	1.15369	0.0743687	15.5131	2.83E-54	1.10E-52
Ptrh2	Ptrh2	817.793	-1.33148	0.0858481	-15.5097	2.98E-54	1.15E-52
Gsn	Gsn	12731.8	-1.25864	0.0811821	-15.504	3.26E-54	1.26E-52
Gm35940	Gm35940	1205.31	-1.22473	0.0790828	-15.4866	4.27E-54	1.64E-52
Taf5	Taf5	547.747	1.47373	0.0952322	15.4751	5.11E-54	1.96E-52
Slc25a44	Slc25a44	1652.14	1.1483	0.0742258	15.4704	5.50E-54	2.10E-52
Wee1	Wee1	711.656	1.36104	0.0880519	15.4573	6.74E-54	2.57E-52
Msrb3	Msrb3	847.246	-1.25801	0.0814491	-15.4454	8.11E-54	3.09E-52
Fnip1	Fnip1	4783.15	1.63725	0.106116	15.4288	1.05E-53	3.97E-52
Vcpkmt	Vcpkmt	959.618	1.29766	0.084158	15.4193	1.21E-53	4.60E-52
Tmod3	Tmod3	5141.05	-1.47625	0.0958262	-15.4055	1.50E-53	5.67E-52
Cep250	Cep250	2918.1	-1.01102	0.0657456	-15.3777	2.31E-53	8.68E-52
Kiz	Kiz	796.073	-1.38157	0.0898526	-15.376	2.37E-53	8.90E-52
Eogt	Eogt	1017.26	-1.25351	0.0815345	-15.3739	2.45E-53	9.17E-52
Acot13	Acot13	2733.83	1.33618	0.0869896	15.3602	3.03E-53	1.13E-51
Cdk1	Cdk1	1997.57	1.01734	0.0662755	15.3501	3.53E-53	1.31E-51
Cdh10	Cdh10	350.777	-1.76582	0.11512	-15.339	4.20E-53	1.55E-51
Atat1	Atat1	1087.08	-1.11434	0.0726742	-15.3333	4.58E-53	1.69E-51
Nexn	Nexn	762.939	-1.32423	0.0864935	-15.3102	6.54E-53	2.41E-51
Ascc2	Ascc2	7681.45	1.11224	0.0726986	15.2994	7.72E-53	2.84E-51
Ttyh3	Ttyh3	1794.06	-1.32836	0.0868775	-15.29	8.91E-53	3.27E-51
Dusp8	Dusp8	559.072	1.44408	0.0946146	15.2627	1.35E-52	4.95E-51
Fah	Fah	197.169	-2.31395	0.15162	-15.2616	1.38E-52	5.03E-51
Piga	Piga	1145	1.2051	0.0790663	15.2417	1.87E-52	6.78E-51
9130008F23Rik	9130008F23Rik	640.254	1.51831	0.0996736	15.2328	2.14E-52	7.75E-51
Cfap36	Cfap36	1320.71	1.16059	0.0762237	15.2261	2.37E-52	8.58E-51
Gm44250	Gm44250	976.248	-1.23605	0.0811829	-15.2255	2.40E-52	8.64E-51
Prokr2	Prokr2	479.155	-1.69189	0.111123	-15.2253	2.40E-52	8.65E-51
Stk17b	Stk17b	1852.05	1.49355	0.0981447	15.2178	2.69E-52	9.68E-51
Cnn2	Cnn2	6701.81	-1.2291	0.080769	-15.2174	2.71E-52	9.72E-51
Ccdc102a	Ccdc102a	614.483	-1.69143	0.111207	-15.2097	3.05E-52	1.09E-50
Cacna1a	Cacna1a	350.891	-1.7531	0.115284	-15.2068	3.19E-52	1.14E-50
Afg2b	Afg2b	1648.85	1.04299	0.0686105	15.2016	3.45E-52	1.23E-50
Sting1	Sting1	139.699	-3.08523	0.203247	-15.1797	4.82E-52	1.71E-50
Tspan5	Tspan5	1917.04	1.05684	0.0696422	15.1752	5.16E-52	1.83E-50
Gm49774	Gm49774	668.669	1.50846	0.0994872	15.1624	6.28E-52	2.22E-50
Zfp512b	Zfp512b	1400.07	-1.23273	0.0813547	-15.1525	7.29E-52	2.58E-50
Tmem231	Tmem231	599.319	1.53169	0.101086	15.1523	7.32E-52	2.58E-50
Niban1	Niban1	644.461	1.71669	0.113388	15.1399	8.84E-52	3.11E-50
1110002E22Rik	1110002E22Rik	706.015	-1.28885	0.0851629	-15.134	9.67E-52	3.40E-50
Stx3	Stx3	621.978	1.54791	0.102346	15.1242	1.12E-51	3.94E-50
Nkx2-1	Nkx2-1	1987.05	1.03375	0.0683858	15.1165	1.26E-51	4.42E-50
Esd	Esd	12743.7	1.07499	0.0711567	15.1073	1.45E-51	5.07E-50
Fmnl1	Fmnl1	870.429	-1.28658	0.0851769	-15.1048	1.50E-51	5.26E-50
Vipas39	Vipas39	804.102	-1.19786	0.0794466	-15.0775	2.28E-51	7.92E-50
Cdh1	Cdh1	210.607	-2.31468	0.153549	-15.0745	2.38E-51	8.27E-50
Pak3	Pak3	1496.81	1.4409	0.0956354	15.0666	2.69E-51	9.29E-50
Ccn4	Ccn4	758.122	-1.27696	0.0847949	-15.0594	2.99E-51	1.03E-49
Metrn	Metrn	634.402	1.35601	0.0901233	15.0461	3.66E-51	1.26E-49
Bub1	Bub1	1058.34	1.27843	0.0849976	15.0408	3.97E-51	1.36E-49
Mreg	Mreg	305.501	2.11016	0.14034	15.036	4.26E-51	1.46E-49
Creb3l2	Creb3l2	1965.79	-1.02899	0.0685313	-15.015	5.86E-51	2.01E-49
Spsb1	Spsb1	733.409	-1.30396	0.0868754	-15.0096	6.36E-51	2.17E-49
Gjb4	Gjb4	462.85	-2.05855	0.137178	-15.0065	6.66E-51	2.27E-49
Nsmf	Nsmf	2496.15	-1.07843	0.0718962	-14.9998	7.37E-51	2.51E-49
Jmjd6	Jmjd6	2792.07	1.08803	0.0725382	14.9994	7.41E-51	2.52E-49
Vegfb	Vegfb	1776.8	1.13154	0.0754391	14.9993	7.42E-51	2.52E-49
Nav1	Nav1	2129.3	-1.03204	0.0688594	-14.9876	8.85E-51	3.00E-49
Eea1	Eea1	7767.71	1.11319	0.0742824	14.9859	9.08E-51	3.08E-49
5730471H19Rik	5730471H19Rik	123.132	-3.22119	0.214962	-14.985	9.21E-51	3.11E-49
Wdr62	Wdr62	338.15	1.98641	0.132586	14.982	9.62E-51	3.25E-49
Rasa4	Rasa4	2194.91	-1.27877	0.085411	-14.972	1.12E-50	3.77E-49
Plekha3	Plekha3	3040.79	1.14858	0.0767568	14.9638	1.27E-50	4.26E-49
Cbr2	Cbr2	120.655	-3.98275	0.266434	-14.9483	1.60E-50	5.36E-49
Siglec15	Siglec15	197.62	-2.57291	0.172125	-14.9479	1.61E-50	5.38E-49
Sdcbp2	Sdcbp2	1472.23	-1.43135	0.0958824	-14.9282	2.16E-50	7.23E-49
Amd1	Amd1	4034.97	1.4789	0.0992526	14.9003	3.28E-50	1.09E-48
Hdac4	Hdac4	2336.68	1.01307	0.0680544	14.8861	4.05E-50	1.35E-48
Prdm10	Prdm10	1305.99	1.08439	0.0728926	14.8766	4.68E-50	1.55E-48
Porcn	Porcn	1200.13	-1.19332	0.080254	-14.8693	5.21E-50	1.73E-48
Tnrc6c	Tnrc6c	3482.4	1.03586	0.0696842	14.8651	5.56E-50	1.84E-48
Phf14	Phf14	1544.4	-1.03762	0.0698364	-14.8579	6.19E-50	2.04E-48
Gjb3	Gjb3	1048.91	-1.37191	0.0924123	-14.8455	7.44E-50	2.45E-48
Cenpq	Cenpq	877.456	1.5223	0.102576	14.8407	7.99E-50	2.63E-48
Nsdhl	Nsdhl	801.52	-1.31584	0.0888028	-14.8176	1.13E-49	3.70E-48
H2bc4	H2bc4	536.104	1.49482	0.10103	14.7958	1.56E-49	5.11E-48
Igsf9	Igsf9	378.897	-1.68693	0.114028	-14.794	1.60E-49	5.24E-48
Wdr13	Wdr13	1671.24	-1.20199	0.0812699	-14.7901	1.70E-49	5.53E-48
Trim66	Trim66	190.491	-2.3502	0.158912	-14.7893	1.72E-49	5.59E-48
Bhlhe41	Bhlhe41	1221.39	1.37565	0.0930731	14.7804	1.96E-49	6.38E-48
Noct	Noct	1153.54	1.30627	0.0885866	14.7457	3.28E-49	1.06E-47
Hmox1	Hmox1	3738.6	1.46262	0.0994071	14.7135	5.28E-49	1.69E-47
Cd82	Cd82	2154.61	-1.43122	0.0973996	-14.6943	7.01E-49	2.23E-47
Ckap2l	Ckap2l	943.798	1.20169	0.0818585	14.6801	8.65E-49	2.75E-47
Glipr2	Glipr2	330.219	-1.79885	0.122548	-14.6787	8.82E-49	2.80E-47
Smc4	Smc4	6500.99	1.47027	0.100188	14.6752	9.29E-49	2.95E-47
Mgll	Mgll	104.93	-3.92068	0.26741	-14.6617	1.13E-48	3.58E-47
Eya2	Eya2	3440.13	-1.37375	0.0937188	-14.6582	1.19E-48	3.76E-47
Aebp1	Aebp1	1749.79	-1.20954	0.0825423	-14.6535	1.28E-48	4.02E-47
Pfkfb3	Pfkfb3	569.516	1.86352	0.127187	14.6518	1.31E-48	4.12E-47
Jmjd4	Jmjd4	1216.4	1.04795	0.0715301	14.6504	1.34E-48	4.19E-47
Hnf1b	Hnf1b	1015.64	1.26114	0.0862824	14.6164	2.21E-48	6.89E-47
Cpeb2	Cpeb2	1665.92	1.64933	0.112907	14.6079	2.50E-48	7.80E-47
Aspm	Aspm	1317.05	1.15813	0.0793637	14.5927	3.12E-48	9.72E-47
Nr1d1	Nr1d1	2954.37	1.29914	0.0891381	14.5745	4.08E-48	1.27E-46
Zcchc24	Zcchc24	632.06	-1.72457	0.118341	-14.573	4.17E-48	1.29E-46
Ckap2	Ckap2	1325	1.14492	0.0785743	14.5712	4.29E-48	1.33E-46
Pdlim2	Pdlim2	474.342	-1.97212	0.135365	-14.5689	4.43E-48	1.37E-46
Tnfrsf9	Tnfrsf9	334.674	-1.79787	0.123545	-14.5524	5.64E-48	1.74E-46
Acaa2	Acaa2	1503.94	-1.48617	0.102143	-14.5499	5.85E-48	1.80E-46
Gm56906	Gm56906	2187.26	-2.05686	0.141493	-14.5368	7.08E-48	2.17E-46
Slc25a23	Slc25a23	611.235	-1.35841	0.0934886	-14.5303	7.79E-48	2.39E-46
Siae	Siae	191.294	-2.21043	0.152139	-14.529	7.93E-48	2.43E-46
Aqp5	Aqp5	19592.6	1.38871	0.0955835	14.5288	7.96E-48	2.43E-46
Cldn6	Cldn6	452.913	-1.72322	0.118731	-14.5137	9.93E-48	3.02E-46
Haus6	Haus6	1531.95	1.18623	0.0817318	14.5137	9.93E-48	3.02E-46
Irx5	Irx5	670.971	1.30243	0.0898257	14.4995	1.22E-47	3.71E-46
Crocc	Crocc	408.837	-1.49976	0.103444	-14.4983	1.24E-47	3.77E-46
Tra2b	Tra2b	4523.56	1.05779	0.0729697	14.4963	1.28E-47	3.88E-46
Arf2	Arf2	1567.94	1.03554	0.0715198	14.4791	1.64E-47	4.95E-46
Sowahc	Sowahc	1143.09	1.17644	0.0813537	14.4608	2.14E-47	6.45E-46
Trafd1	Trafd1	939.167	-1.18985	0.082322	-14.4536	2.38E-47	7.14E-46
Scara3	Scara3	1124.07	-1.26404	0.0875854	-14.4321	3.25E-47	9.75E-46
Psd	Psd	604.813	1.32885	0.0921223	14.4248	3.61E-47	1.08E-45
Birc5	Birc5	504.797	1.57374	0.109143	14.419	3.93E-47	1.18E-45
Trib3	Trib3	7053.48	1.08487	0.0752639	14.4142	4.22E-47	1.26E-45
Nr3c1	Nr3c1	4214.65	1.22199	0.0848603	14.4001	5.17E-47	1.54E-45
Col12a1	Col12a1	1299.55	-1.01015	0.0702047	-14.3887	6.09E-47	1.81E-45
Itga3	Itga3	26189.8	-1.03129	0.071725	-14.3783	7.08E-47	2.10E-45
Gfra2	Gfra2	199.987	-2.30656	0.160467	-14.374	7.53E-47	2.23E-45
Nes	Nes	545.682	-1.30802	0.0910953	-14.3589	9.38E-47	2.77E-45
Prrx2	Prrx2	700.536	-1.67392	0.116705	-14.3431	1.18E-46	3.47E-45
Clba1	Clba1	755.804	1.49807	0.104504	14.335	1.32E-46	3.90E-45
Serac1	Serac1	1080.04	1.21859	0.0850433	14.329	1.44E-46	4.25E-45
Nr2f1	Nr2f1	1257.05	-1.01004	0.0704967	-14.3274	1.47E-46	4.34E-45
Trpv4	Trpv4	308.956	-2.06937	0.144497	-14.3212	1.61E-46	4.74E-45
Trmt10c	Trmt10c	1750.09	1.09127	0.0762873	14.3048	2.04E-46	5.98E-45
Klrg2	Klrg2	317.337	1.85668	0.129924	14.2906	2.51E-46	7.32E-45
Ncbp2	Ncbp2	626.661	-1.27283	0.0890948	-14.2862	2.67E-46	7.78E-45
Fhl3	Fhl3	1356.06	-1.26895	0.0888402	-14.2835	2.77E-46	8.08E-45
Dmpk	Dmpk	333.455	-1.66014	0.116294	-14.2755	3.11E-46	9.04E-45
Selenon	Selenon	2805.95	-1.02219	0.0716331	-14.2697	3.38E-46	9.80E-45
Frmd4b	Frmd4b	657.797	1.27621	0.0894356	14.2697	3.38E-46	9.80E-45
Nup210	Nup210	1191.76	1.09836	0.0770319	14.2585	3.97E-46	1.15E-44
Fam204a	Fam204a	1451.3	1.03539	0.0726376	14.2542	4.22E-46	1.22E-44
Nherf2	Nherf2	352.772	-1.94608	0.137021	-14.2028	8.81E-46	2.53E-44
Ctnnbip1	Ctnnbip1	1178.87	-1.01399	0.0714184	-14.1979	9.44E-46	2.70E-44
Rapgef3	Rapgef3	1981.58	-1.04654	0.073724	-14.1953	9.79E-46	2.80E-44
Tpd52	Tpd52	4282.56	1.05742	0.0744974	14.1941	9.96E-46	2.84E-44
Fbxo5	Fbxo5	348.28	1.65326	0.116516	14.1891	1.07E-45	3.05E-44
Trerf1	Trerf1	972.498	-1.21815	0.0861825	-14.1346	2.33E-45	6.58E-44
Clca3a1	Clca3a1	119.549	-3.96133	0.280378	-14.1285	2.53E-45	7.15E-44
Nek2	Nek2	796.537	1.36241	0.0964859	14.1203	2.85E-45	8.01E-44
Chst14	Chst14	1043.28	-1.03347	0.0732297	-14.1127	3.17E-45	8.90E-44
Foxm1	Foxm1	1417.54	1.02026	0.0723147	14.1086	3.36E-45	9.42E-44
Csgalnact1	Csgalnact1	159.932	-2.37347	0.168254	-14.1065	3.46E-45	9.70E-44
C2cd2l	C2cd2l	925.356	1.51585	0.107458	14.1063	3.47E-45	9.70E-44
Padi2	Padi2	416.661	-1.46728	0.104024	-14.1052	3.53E-45	9.84E-44
Ngly1	Ngly1	359.026	-1.7143	0.121629	-14.0945	4.10E-45	1.14E-43
Obsl1	Obsl1	227.448	-2.17077	0.154359	-14.0631	6.40E-45	1.78E-43
Acads	Acads	1475.29	-1.09588	0.0779741	-14.0544	7.24E-45	2.00E-43
Col1a1	Col1a1	188.815	-2.18958	0.155846	-14.0496	7.75E-45	2.14E-43
H6pd	H6pd	899.167	-1.48292	0.105556	-14.0487	7.84E-45	2.16E-43
Polr2a	Polr2a	6089.16	1.06303	0.0757621	14.0312	1.01E-44	2.77E-43
Bmp1	Bmp1	1653.7	-1.35288	0.0964357	-14.0288	1.04E-44	2.86E-43
Ift52	Ift52	1051.32	-1.02641	0.0732293	-14.0164	1.24E-44	3.39E-43
Cip2a	Cip2a	964.915	1.20692	0.0861749	14.0054	1.44E-44	3.96E-43
Stk40	Stk40	888.731	1.14596	0.0819136	13.9899	1.80E-44	4.92E-43
Plppr4	Plppr4	184.795	2.42444	0.17372	13.956	2.89E-44	7.88E-43
Cdkn2c	Cdkn2c	318.201	1.76108	0.126228	13.9516	3.08E-44	8.37E-43
Ccdc117	Ccdc117	1376.63	1.15512	0.0831166	13.8976	6.55E-44	1.78E-42
Prxl2a	Prxl2a	2328.75	-1.012	0.0728346	-13.8946	6.83E-44	1.85E-42
Pdzd7	Pdzd7	282.177	1.8109	0.13058	13.8681	9.88E-44	2.66E-42
Cycs	Cycs	1545.77	1.09879	0.0794192	13.8353	1.56E-43	4.18E-42
Abcb8	Abcb8	379.728	-1.59569	0.115366	-13.8316	1.64E-43	4.40E-42
Sort1	Sort1	551.01	-1.37185	0.0992439	-13.823	1.85E-43	4.94E-42
Lamtor3	Lamtor3	1552.85	1.28625	0.0930863	13.8178	1.99E-43	5.30E-42
Lmo1	Lmo1	129.093	-2.82292	0.204495	-13.8043	2.40E-43	6.38E-42
Bbc3	Bbc3	694.364	1.27327	0.0922441	13.8032	2.44E-43	6.47E-42
Id3	Id3	854.362	-1.16046	0.0841771	-13.7859	3.10E-43	8.21E-42
Aurkb	Aurkb	547.447	1.40797	0.102135	13.7854	3.12E-43	8.25E-42
Acot2	Acot2	762.652	1.19434	0.0867952	13.7605	4.41E-43	1.16E-41
Gdpd5	Gdpd5	499.049	-1.49527	0.108705	-13.7553	4.73E-43	1.24E-41
Evc	Evc	761.658	-1.44162	0.104917	-13.7405	5.81E-43	1.52E-41
Blm	Blm	503.508	1.4135	0.102905	13.736	6.18E-43	1.61E-41
Rassf1	Rassf1	880.093	1.06141	0.0773722	13.7182	7.90E-43	2.05E-41
Per3	Per3	844.615	-1.09662	0.0801074	-13.6893	1.18E-42	3.04E-41
Disp2	Disp2	132.59	-3.42027	0.249904	-13.6864	1.22E-42	3.17E-41
Ago4	Ago4	129.994	-2.77928	0.203116	-13.6832	1.28E-42	3.30E-41
Nusap1	Nusap1	1188.99	1.26045	0.0922181	13.6681	1.57E-42	4.05E-41
Slc41a3	Slc41a3	347.564	1.92614	0.141032	13.6575	1.82E-42	4.69E-41
B4galnt1	B4galnt1	452.56	-1.49044	0.109149	-13.6551	1.88E-42	4.83E-41
Atl3	Atl3	4984.06	-1.126	0.0824955	-13.6493	2.04E-42	5.22E-41
Atp6v0b	Atp6v0b	787.588	1.24919	0.0916399	13.6315	2.60E-42	6.66E-41
Bmp4	Bmp4	894.962	1.185	0.0869526	13.6282	2.72E-42	6.96E-41
Tspo	Tspo	3029.68	-1.02153	0.0750012	-13.6202	3.04E-42	7.75E-41
Kif20b	Kif20b	1213.69	1.25611	0.0922531	13.6159	3.22E-42	8.22E-41
Pdlim7	Pdlim7	3012.97	-1.23012	0.0903769	-13.611	3.44E-42	8.77E-41
Ephb6	Ephb6	1066.81	-1.54647	0.113632	-13.6095	3.52E-42	8.95E-41
Adamts7	Adamts7	317.217	-2.03788	0.149821	-13.6021	3.89E-42	9.88E-41
Aldoc	Aldoc	285.184	-2.03825	0.149931	-13.5946	4.31E-42	1.09E-40
Cdk5	Cdk5	966.935	-1.20795	0.0888933	-13.5888	4.67E-42	1.18E-40
Zbtb11	Zbtb11	1334.07	1.3668	0.100646	13.5802	5.25E-42	1.32E-40
Lin52	Lin52	545.683	1.37852	0.101545	13.5755	5.60E-42	1.41E-40
Atf3	Atf3	1184.47	1.17887	0.0869174	13.5631	6.62E-42	1.67E-40
Slc12a7	Slc12a7	2961.09	-1.08211	0.0798199	-13.5569	7.21E-42	1.81E-40
Cenpl	Cenpl	547.56	1.2809	0.0946205	13.5372	9.43E-42	2.36E-40
Kpna4	Kpna4	7391.09	1.04178	0.0769688	13.5351	9.70E-42	2.42E-40
Sema3f	Sema3f	1466.21	-1.18075	0.0873997	-13.5097	1.37E-41	3.41E-40
Ccdc186	Ccdc186	3647.22	1.07442	0.0796028	13.4973	1.62E-41	4.04E-40
Mgst3	Mgst3	435.266	-1.39667	0.1035	-13.4943	1.69E-41	4.20E-40
Dlg4	Dlg4	1597.35	-1.13531	0.0841439	-13.4924	1.73E-41	4.30E-40
Elmo1	Elmo1	248.825	2.1968	0.162838	13.4907	1.77E-41	4.40E-40
Gm18757	Gm18757	452.072	1.42828	0.105997	13.4747	2.20E-41	5.44E-40
Arrdc4	Arrdc4	248.478	-1.79286	0.1331	-13.4701	2.35E-41	5.78E-40
Camk1d	Camk1d	465.664	1.36389	0.101335	13.4593	2.71E-41	6.67E-40
Gm42547	Gm42547	819.291	1.34993	0.100351	13.4521	2.99E-41	7.34E-40
Plekho1	Plekho1	501.422	-1.42926	0.106286	-13.4472	3.20E-41	7.83E-40
Slc19a2	Slc19a2	790.725	1.0747	0.0801208	13.4136	5.04E-41	1.23E-39
Dock3	Dock3	177.758	2.32459	0.173458	13.4015	5.93E-41	1.44E-39
Cdh26	Cdh26	190.849	-2.01898	0.150736	-13.3941	6.54E-41	1.59E-39
Espl1	Espl1	908.136	1.12357	0.0839522	13.3835	7.55E-41	1.83E-39
Trappc9	Trappc9	1443.85	-1.02487	0.0766163	-13.3767	8.27E-41	2.00E-39
Vopp1	Vopp1	3844.15	1.05768	0.0791103	13.3697	9.09E-41	2.20E-39
Tfap4	Tfap4	1016.51	1.0108	0.0757019	13.3524	1.15E-40	2.77E-39
Lpcat3	Lpcat3	705.834	-1.25317	0.0938685	-13.3503	1.18E-40	2.84E-39
Tmem198b	Tmem198b	393.968	-1.42275	0.10662	-13.3441	1.28E-40	3.09E-39
Esco2	Esco2	227.13	2.24792	0.168507	13.3402	1.35E-40	3.25E-39
Pip4p1	Pip4p1	1455.02	1.00186	0.0751551	13.3305	1.54E-40	3.69E-39
Dpp7	Dpp7	1345.04	1.08779	0.0816949	13.3153	1.89E-40	4.52E-39
Dusp10	Dusp10	826.256	1.2481	0.0937878	13.3077	2.09E-40	5.00E-39
Brca1	Brca1	574.345	1.25133	0.0941262	13.2942	2.50E-40	5.97E-39
Klf2	Klf2	756.799	-1.17502	0.0883918	-13.2933	2.53E-40	6.03E-39
Efna4	Efna4	324.665	-1.75226	0.131863	-13.2885	2.70E-40	6.42E-39
Incenp	Incenp	1800.89	1.1602	0.0873522	13.2818	2.95E-40	7.00E-39
Cttn	Cttn	8714.74	-1.07539	0.0809737	-13.2807	3.00E-40	7.10E-39
Slc35g1	Slc35g1	937.703	1.09046	0.082147	13.2745	3.25E-40	7.70E-39
Zfp871	Zfp871	10170.1	1.09024	0.0821934	13.2643	3.73E-40	8.81E-39
Ccdc25	Ccdc25	991.395	1.01211	0.0763045	13.264	3.74E-40	8.83E-39
Irak4	Irak4	243.21	-1.93201	0.145817	-13.2495	4.54E-40	1.07E-38
Ikbke	Ikbke	333.527	-1.58737	0.119868	-13.2427	4.98E-40	1.17E-38
Terf1	Terf1	720.188	1.22572	0.0926083	13.2355	5.47E-40	1.28E-38
Gm43661	Gm43661	141.477	2.7352	0.206752	13.2294	5.94E-40	1.39E-38
Antxr1	Antxr1	865.114	-1.06435	0.0804965	-13.2223	6.53E-40	1.53E-38
Mxra8	Mxra8	150.644	-2.57728	0.194976	-13.2184	6.87E-40	1.61E-38
Cdk18	Cdk18	1395.85	-1.05509	0.0799258	-13.2009	8.67E-40	2.03E-38
Sfta3-ps	Sfta3-ps	1145.36	1.04882	0.0795179	13.1897	1.01E-39	2.35E-38
Plxna3	Plxna3	2972.96	-1.1746	0.0891035	-13.1824	1.11E-39	2.58E-38
Cenpi	Cenpi	649.419	1.35367	0.102709	13.1797	1.15E-39	2.67E-38
Ndnf	Ndnf	188.803	2.25768	0.171588	13.1576	1.54E-39	3.57E-38
Oip5	Oip5	382.671	1.76705	0.13439	13.1487	1.73E-39	4.01E-38
Wnt5a	Wnt5a	436.816	-1.31907	0.100493	-13.126	2.34E-39	5.41E-38
G930009F23Rik	G930009F23Rik	709.15	-1.22454	0.0933356	-13.1198	2.54E-39	5.86E-38
Agfg2	Agfg2	845.393	-1.04004	0.0793096	-13.1136	2.75E-39	6.35E-38
Cst6	Cst6	271.822	1.78531	0.136187	13.1093	2.91E-39	6.72E-38
E2f7	E2f7	537.271	1.23625	0.0944906	13.0833	4.10E-39	9.43E-38
Bnc1	Bnc1	596.081	-1.28256	0.0981955	-13.0613	5.48E-39	1.25E-37
Chst15	Chst15	164.725	-2.11485	0.161936	-13.0598	5.59E-39	1.28E-37
Parvg	Parvg	166.248	2.38832	0.183116	13.0426	7.00E-39	1.60E-37
Mcam	Mcam	295.757	-1.67993	0.128986	-13.0241	8.93E-39	2.03E-37
Mxd4	Mxd4	1768.92	-1.05335	0.0808808	-13.0234	9.00E-39	2.05E-37
Kif5b	Kif5b	16647.4	1.39507	0.107164	13.0181	9.65E-39	2.19E-37
Dync2i1	Dync2i1	697.56	-1.16441	0.0897524	-12.9735	1.73E-38	3.91E-37
Tert	Tert	318.118	-1.56468	0.120676	-12.9659	1.91E-38	4.30E-37
Sorcs2	Sorcs2	1779.57	-1.12102	0.0865266	-12.9557	2.18E-38	4.91E-37
Sipa1	Sipa1	794.343	-1.29637	0.100144	-12.945	2.51E-38	5.64E-37
Fam50a	Fam50a	3503.81	1.25267	0.0968242	12.9375	2.76E-38	6.20E-37
Plxna2	Plxna2	1010.78	1.04211	0.0807107	12.9117	3.87E-38	8.67E-37
Pld2	Pld2	1027.15	-1.00969	0.0782097	-12.9101	3.95E-38	8.84E-37
Smarcd3	Smarcd3	187.786	-2.0295	0.157274	-12.9043	4.26E-38	9.49E-37
Nme4	Nme4	196.948	-2.20854	0.171245	-12.897	4.68E-38	1.04E-36
Rdh13	Rdh13	790.976	1.16433	0.0903928	12.8808	5.77E-38	1.28E-36
Ormdl3	Ormdl3	1953.19	1.06708	0.0828491	12.8798	5.85E-38	1.30E-36
Invs	Invs	511.362	-1.32083	0.102649	-12.8674	6.87E-38	1.52E-36
Serinc2	Serinc2	130.787	-2.96185	0.230213	-12.8657	7.02E-38	1.55E-36
Kcnh2	Kcnh2	132.463	-2.53639	0.197171	-12.8639	7.18E-38	1.59E-36
Pbdc1	Pbdc1	1119.93	1.14481	0.0889951	12.8637	7.20E-38	1.59E-36
Ctnnbl1	Ctnnbl1	1112.4	-1.44508	0.112342	-12.8632	7.25E-38	1.60E-36
Dhfr	Dhfr	573.751	1.31899	0.102572	12.8592	7.63E-38	1.68E-36
Tep1	Tep1	943.415	-1.03894	0.080797	-12.8586	7.69E-38	1.69E-36
Tgm2	Tgm2	855.293	-1.38381	0.107723	-12.8459	9.07E-38	1.99E-36
Gm19410	Gm19410	161.35	2.38777	0.186035	12.8351	1.04E-37	2.28E-36
Hs3st3b1	Hs3st3b1	127.139	2.90829	0.22688	12.8186	1.29E-37	2.82E-36
Letmd1	Letmd1	942.681	-1.15173	0.0898918	-12.8124	1.40E-37	3.04E-36
Akr1c14	Akr1c14	354.498	1.52728	0.119308	12.8012	1.61E-37	3.51E-36
Gtf2a1	Gtf2a1	1387.67	1.19551	0.0933984	12.8002	1.64E-37	3.55E-36
Glrp1	Glrp1	1017.42	-1.0751	0.0840248	-12.795	1.75E-37	3.79E-36
Nrbp2	Nrbp2	418.678	-1.35477	0.105916	-12.791	1.84E-37	3.99E-36
Igfbp7	Igfbp7	10039.2	-1.07428	0.0840505	-12.7813	2.08E-37	4.51E-36
Hey2	Hey2	122.798	2.80401	0.219538	12.7723	2.34E-37	5.06E-36
Ncapg	Ncapg	943.469	1.19689	0.0937271	12.7699	2.41E-37	5.21E-36
Crlf1	Crlf1	310.128	-1.5031	0.117711	-12.7694	2.43E-37	5.24E-36
Dennd5b	Dennd5b	1625.95	1.09122	0.085461	12.7686	2.46E-37	5.29E-36
Icam1	Icam1	181.018	-1.98617	0.155871	-12.7424	3.44E-37	7.39E-36
Nek8	Nek8	350.053	-1.62869	0.127953	-12.7289	4.09E-37	8.78E-36
Cep41	Cep41	258.938	-1.65161	0.129916	-12.7129	5.01E-37	1.07E-35
Snhg16	Snhg16	2395.59	1.14396	0.0899986	12.7108	5.15E-37	1.10E-35
Hhipl1	Hhipl1	122.855	2.76446	0.217539	12.7079	5.35E-37	1.14E-35
Inpp5e	Inpp5e	934.666	-1.11257	0.0875523	-12.7074	5.38E-37	1.15E-35
Matcap1	Matcap1	268.078	-1.86668	0.146989	-12.6995	5.95E-37	1.27E-35
Ahcy	Ahcy	6027.25	-1.06088	0.0837027	-12.6744	8.20E-37	1.74E-35
Hycc2	Hycc2	2118.66	1.43604	0.113395	12.664	9.36E-37	1.98E-35
Rgs12	Rgs12	928.242	-1.02466	0.0809141	-12.6635	9.42E-37	1.99E-35
Klhl22	Klhl22	2137.94	-1.0057	0.0794327	-12.6611	9.72E-37	2.05E-35
Def8	Def8	702.542	-1.34343	0.106283	-12.6401	1.27E-36	2.66E-35
Pigs	Pigs	1657.74	-1.1798	0.0934241	-12.6285	1.47E-36	3.08E-35
Pik3r5	Pik3r5	582.079	1.21796	0.0965819	12.6107	1.84E-36	3.85E-35
Klhl11	Klhl11	1104.59	1.00167	0.0794306	12.6106	1.85E-36	3.85E-35
L3mbtl2	L3mbtl2	875.244	1.13011	0.0896382	12.6074	1.92E-36	4.01E-35
Cdh6	Cdh6	316.308	1.51975	0.120757	12.5852	2.55E-36	5.29E-35
Sdccag8	Sdccag8	661.213	-1.16219	0.0923692	-12.5821	2.65E-36	5.50E-35
Man1c1	Man1c1	230.375	-1.87784	0.149292	-12.5783	2.78E-36	5.76E-35
Kif14	Kif14	379.073	1.40184	0.111458	12.5773	2.82E-36	5.83E-35
Swt1	Swt1	897.854	1.08768	0.0865768	12.5632	3.37E-36	6.96E-35
Gm379	Gm379	83.0581	-3.31547	0.264085	-12.5546	3.75E-36	7.75E-35
Jak3	Jak3	363.404	-1.43488	0.114356	-12.5475	4.10E-36	8.46E-35
Podnl1	Podnl1	387.381	-1.61949	0.129155	-12.5391	4.56E-36	9.40E-35
Aspa	Aspa	1795.57	-1.15468	0.0922831	-12.5123	6.39E-36	1.31E-34
Tll1	Tll1	167.126	-2.10367	0.168398	-12.4923	8.22E-36	1.68E-34
Vangl2	Vangl2	558.804	-1.14372	0.0916019	-12.4858	8.92E-36	1.82E-34
Slco4a1	Slco4a1	511.058	-1.49414	0.119802	-12.4717	1.06E-35	2.17E-34
Tmem175	Tmem175	418.308	-1.32353	0.106167	-12.4665	1.14E-35	2.32E-34
Kif4	Kif4	827.702	1.04581	0.0839292	12.4606	1.22E-35	2.49E-34
Atad2b	Atad2b	1100.69	1.00569	0.0807813	12.4495	1.41E-35	2.86E-34
Zfp213	Zfp213	164.521	-2.19707	0.176547	-12.4447	1.50E-35	3.03E-34
Chchd10	Chchd10	96.3155	3.99846	0.321409	12.4404	1.58E-35	3.20E-34
Stil	Stil	785.338	1.0201	0.0821328	12.4202	2.03E-35	4.10E-34
Fes	Fes	296.253	-1.79508	0.144565	-12.4171	2.11E-35	4.26E-34
Notch1	Notch1	1068	-1.49089	0.120363	-12.3866	3.09E-35	6.20E-34
Ska3	Ska3	364.777	1.39796	0.112878	12.3847	3.16E-35	6.34E-34
Nsl1	Nsl1	230.074	1.91944	0.15501	12.3827	3.24E-35	6.49E-34
Fam20a	Fam20a	656.669	-1.37984	0.111673	-12.3561	4.52E-35	9.01E-34
Rad51b	Rad51b	415.693	-1.28959	0.104472	-12.3439	5.26E-35	1.04E-33
Fgf13	Fgf13	402.442	1.36288	0.110429	12.3417	5.40E-35	1.07E-33
Cdca8	Cdca8	967.003	1.43998	0.116722	12.3368	5.74E-35	1.14E-33
Pdxp	Pdxp	517.848	1.31448	0.10656	12.3356	5.83E-35	1.15E-33
Pmaip1	Pmaip1	1015.15	1.30001	0.105398	12.3344	5.91E-35	1.17E-33
Pcdhb19	Pcdhb19	169.612	-2.20466	0.178903	-12.3233	6.79E-35	1.34E-33
Map3k1	Map3k1	483.15	1.22567	0.09966	12.2985	9.22E-35	1.81E-33
Iqgap2	Iqgap2	329.539	-1.4886	0.121108	-12.2914	1.01E-34	1.97E-33
Helq	Helq	534.093	1.21401	0.0987898	12.2888	1.04E-34	2.04E-33
Cfh	Cfh	123.437	-2.35668	0.191793	-12.2876	1.06E-34	2.07E-33
Dbt	Dbt	1639.55	1.04694	0.0853082	12.2725	1.27E-34	2.48E-33
Sp8	Sp8	493.302	1.19888	0.0977288	12.2675	1.35E-34	2.63E-33
Micall2	Micall2	757.08	-1.08152	0.0883241	-12.2449	1.79E-34	3.47E-33
Arhgef39	Arhgef39	175.996	2.103	0.171946	12.2306	2.13E-34	4.13E-33
Cisd3	Cisd3	176.623	-2.01057	0.164467	-12.2248	2.29E-34	4.43E-33
Tdg	Tdg	3023.51	1.07727	0.0882219	12.2109	2.72E-34	5.24E-33
Ndrg4	Ndrg4	391.981	1.50731	0.123488	12.2062	2.88E-34	5.55E-33
Coprs	Coprs	784.915	1.17115	0.0960778	12.1896	3.53E-34	6.79E-33
Gm14002	Gm14002	134.156	-2.34218	0.192361	-12.176	4.17E-34	8.01E-33
C2cd3	C2cd3	564.251	-1.15655	0.0950013	-12.1741	4.27E-34	8.19E-33
Gm19589	Gm19589	219.745	-1.82543	0.150029	-12.1672	4.65E-34	8.90E-33
Phlda2	Phlda2	104.094	3.58111	0.294619	12.1551	5.39E-34	1.03E-32
Mgst1	Mgst1	599.833	-1.10822	0.091174	-12.155	5.39E-34	1.03E-32
Celsr2	Celsr2	421.251	-1.43524	0.118078	-12.155	5.40E-34	1.03E-32
Aldh3b1	Aldh3b1	137.624	-2.28959	0.188435	-12.1506	5.70E-34	1.09E-32
Ift74	Ift74	691.707	-1.04488	0.0860787	-12.1387	6.59E-34	1.25E-32
Ttc8	Ttc8	300.861	-1.53786	0.126775	-12.1307	7.27E-34	1.38E-32
Pdgfb	Pdgfb	1003.52	-1.11243	0.0917418	-12.1257	7.72E-34	1.46E-32
Ccl2	Ccl2	209.316	-1.75798	0.144999	-12.1241	7.87E-34	1.49E-32
Hspg2	Hspg2	14410.2	-1.01957	0.0841599	-12.1147	8.83E-34	1.67E-32
Ly6c1	Ly6c1	1026.68	-1.15506	0.0954013	-12.1074	9.65E-34	1.82E-32
Rpp30	Rpp30	1168.09	1.08012	0.0892888	12.0969	1.10E-33	2.07E-32
Tpmt	Tpmt	285.387	-1.68368	0.139273	-12.0891	1.21E-33	2.26E-32
Ciart	Ciart	935.28	1.12892	0.0933859	12.0888	1.21E-33	2.27E-32
Rbp1	Rbp1	419.944	-1.77179	0.146622	-12.0841	1.28E-33	2.40E-32
Ptchd4	Ptchd4	229.011	1.67654	0.139193	12.0447	2.07E-33	3.85E-32
Septin5	Septin5	148	-2.01275	0.167308	-12.0303	2.46E-33	4.57E-32
Prkce	Prkce	697.582	1.00143	0.0832923	12.0231	2.69E-33	4.98E-32
Dzip3	Dzip3	2098.18	-1.18047	0.0982113	-12.0197	2.80E-33	5.18E-32
Skic2	Skic2	1767.4	-1.06374	0.0885057	-12.0188	2.83E-33	5.23E-32
Lsm11	Lsm11	836.579	1.08592	0.0904345	12.0079	3.23E-33	5.96E-32
Stbd1	Stbd1	714.858	1.11609	0.0930143	11.9991	3.59E-33	6.61E-32
Fahd2a	Fahd2a	174.334	-1.92319	0.160485	-11.9836	4.33E-33	7.95E-32
Cdc25c	Cdc25c	311.519	1.52911	0.127648	11.9791	4.57E-33	8.39E-32
Pkn3	Pkn3	1010.47	-1.15891	0.0968084	-11.9712	5.03E-33	9.21E-32
Pcdhb22	Pcdhb22	143.446	-2.15191	0.179954	-11.9581	5.89E-33	1.08E-31
Zfp952	Zfp952	523.791	1.18233	0.0989268	11.9516	6.37E-33	1.16E-31
Dusp14	Dusp14	729.605	1.04126	0.0872708	11.9313	8.13E-33	1.48E-31
Casp4	Casp4	399.843	1.34481	0.112731	11.9294	8.32E-33	1.51E-31
Lsp1	Lsp1	69.0299	-4.05615	0.34058	-11.9095	1.06E-32	1.91E-31
Samd9l	Samd9l	191.914	-2.20306	0.185368	-11.8848	1.42E-32	2.57E-31
Itgb1bp1	Itgb1bp1	1071.37	1.05245	0.0886216	11.8757	1.58E-32	2.85E-31
Itpkb	Itpkb	754.859	-1.10663	0.0931954	-11.8743	1.61E-32	2.90E-31
Bbs12	Bbs12	1112.67	-1.00523	0.0846877	-11.8698	1.70E-32	3.05E-31
Tle4	Tle4	497.848	1.25341	0.105604	11.869	1.71E-32	3.08E-31
Arhgef10l	Arhgef10l	172.364	-2.0436	0.17222	-11.8662	1.77E-32	3.18E-31
Rsad1	Rsad1	176.562	-1.88105	0.15853	-11.8656	1.79E-32	3.20E-31
Sgce	Sgce	247.923	-1.57433	0.132751	-11.8592	1.93E-32	3.45E-31
Cdca5	Cdca5	368.893	1.43358	0.12106	11.8419	2.37E-32	4.23E-31
Mgp	Mgp	175.63	-2.20378	0.186531	-11.8146	3.28E-32	5.84E-31
Krt80	Krt80	846.374	1.1747	0.0994292	11.8145	3.29E-32	5.85E-31
Gm16310	Gm16310	220.314	1.8994	0.160811	11.8113	3.41E-32	6.06E-31
Lrp1	Lrp1	33663.9	-1.12842	0.0956087	-11.8025	3.79E-32	6.72E-31
Ptrh1	Ptrh1	1342.21	1.22127	0.103477	11.8023	3.80E-32	6.73E-31
Paqr3	Paqr3	626.383	1.09573	0.0930027	11.7817	4.85E-32	8.57E-31
Npy4r	Npy4r	78.012	-3.18826	0.270687	-11.7784	5.04E-32	8.90E-31
Itga1	Itga1	239.253	1.70416	0.144698	11.7774	5.11E-32	9.00E-31
Sox9	Sox9	1660.97	1.14034	0.0968309	11.7766	5.15E-32	9.07E-31
Zfp467	Zfp467	166.005	-1.84978	0.157239	-11.7641	5.97E-32	1.05E-30
Aqp1	Aqp1	860.23	-1.23349	0.104857	-11.7636	6.01E-32	1.06E-30
Grk3	Grk3	151.429	2.19128	0.186391	11.7564	6.55E-32	1.15E-30
Rassf9	Rassf9	379.642	-1.27617	0.108808	-11.7286	9.09E-32	1.59E-30
Ptov1	Ptov1	1929.23	-1.07908	0.0920591	-11.7216	9.88E-32	1.73E-30
Ergic3	Ergic3	4100.15	-1.11342	0.095059	-11.7129	1.09E-31	1.91E-30
Tmeff2	Tmeff2	100.287	2.97464	0.254048	11.7089	1.15E-31	2.00E-30
Gk	Gk	2464.58	1.36173	0.116301	11.7086	1.15E-31	2.00E-30
Chst8	Chst8	146.899	-2.27624	0.194423	-11.7076	1.16E-31	2.02E-30
Ccdc57	Ccdc57	344.921	1.32158	0.112988	11.6966	1.33E-31	2.30E-30
Pwwp3b	Pwwp3b	323.576	1.47597	0.126189	11.6964	1.33E-31	2.30E-30
Gas2	Gas2	474.691	1.23396	0.105551	11.6907	1.42E-31	2.46E-30
Cc2d2a	Cc2d2a	454.52	-1.19848	0.102577	-11.6836	1.55E-31	2.67E-30
Rabl2	Rabl2	289.588	-1.47004	0.126042	-11.6631	1.97E-31	3.40E-30
Thbs3	Thbs3	424.234	-1.40643	0.120653	-11.6568	2.12E-31	3.66E-30
Csdc2	Csdc2	82.5686	-3.45743	0.296782	-11.6497	2.30E-31	3.97E-30
Cpeb4	Cpeb4	1293.92	1.22397	0.105424	11.61	3.67E-31	6.30E-30
Ube2t	Ube2t	405.502	1.33018	0.114835	11.5834	5.00E-31	8.56E-30
Fancb	Fancb	233.778	1.74604	0.150813	11.5775	5.36E-31	9.16E-30
Cav2	Cav2	15157.5	1.43258	0.123771	11.5744	5.56E-31	9.48E-30
Gcnt1	Gcnt1	1074.04	1.04593	0.0904893	11.5586	6.68E-31	1.14E-29
C1ra	C1ra	214.534	-1.8667	0.161545	-11.5553	6.94E-31	1.18E-29
Angptl4	Angptl4	219.064	-1.68207	0.145711	-11.5439	7.92E-31	1.34E-29
Knl1	Knl1	1099.15	1.61231	0.139887	11.5259	9.77E-31	1.65E-29
Anks1b	Anks1b	91.5353	-2.63023	0.228624	-11.5046	1.25E-30	2.11E-29
Srebf1	Srebf1	3105.64	-1.03217	0.0897777	-11.497	1.37E-30	2.30E-29
Crybg3	Crybg3	445.952	1.23147	0.107206	11.4869	1.54E-30	2.57E-29
Cdca2	Cdca2	483.965	1.17649	0.102466	11.4818	1.63E-30	2.73E-29
Gins3	Gins3	245.496	1.56104	0.135969	11.4808	1.65E-30	2.76E-29
Kcnh5	Kcnh5	80.8195	3.90826	0.340637	11.4734	1.79E-30	2.99E-29
Ndrg2	Ndrg2	247.988	-1.6187	0.141259	-11.4591	2.12E-30	3.52E-29
Exo5	Exo5	606.602	-1.04071	0.0909356	-11.4445	2.51E-30	4.15E-29
Echdc3	Echdc3	732.645	-1.03024	0.0900693	-11.4383	2.69E-30	4.46E-29
Nprl3	Nprl3	843.119	-1.12641	0.0984856	-11.4373	2.72E-30	4.50E-29
Ifit2	Ifit2	726.29	1.20652	0.105762	11.4079	3.82E-30	6.29E-29
Slc6a17	Slc6a17	503.726	1.12739	0.0988683	11.4029	4.04E-30	6.65E-29
Dync2i2	Dync2i2	470.097	-1.43648	0.126035	-11.3975	4.30E-30	7.07E-29
Pdzd4	Pdzd4	362.756	-1.3582	0.119195	-11.3948	4.44E-30	7.28E-29
Kifc3	Kifc3	609.269	-1.06074	0.0932446	-11.3758	5.52E-30	8.99E-29
Nr4a2	Nr4a2	553.227	1.16119	0.102091	11.3741	5.63E-30	9.16E-29
Pmvk	Pmvk	497.87	-1.44334	0.126912	-11.3728	5.72E-30	9.28E-29
Dennd2b	Dennd2b	396.088	-1.15728	0.102019	-11.3438	7.96E-30	1.29E-28
Il33	Il33	265.468	1.59156	0.140383	11.3372	8.58E-30	1.38E-28
Dlgap5	Dlgap5	458.492	1.19801	0.105719	11.332	9.11E-30	1.47E-28
Ccn5	Ccn5	149.664	-1.89861	0.167601	-11.3282	9.52E-30	1.53E-28
Sybu	Sybu	136.327	2.14917	0.189827	11.3218	1.02E-29	1.64E-28
Apobr	Apobr	138.19	-2.02007	0.178851	-11.2947	1.39E-29	2.23E-28
8030451A03Rik	8030451A03Rik	617.176	-1.45856	0.129423	-11.2697	1.85E-29	2.95E-28
2810408A11Rik	2810408A11Rik	148.833	-2.25339	0.200126	-11.2598	2.07E-29	3.28E-28
Cmss1	Cmss1	624.7	1.09365	0.0971506	11.2573	2.13E-29	3.37E-28
Zfp948	Zfp948	884.737	1.08807	0.0966596	11.2568	2.14E-29	3.39E-28
Plk1	Plk1	578.317	1.16391	0.103485	11.2471	2.39E-29	3.77E-28
Clip4	Clip4	509.843	-1.11072	0.0987976	-11.2424	2.52E-29	3.97E-28
Pafah2	Pafah2	458.779	-1.11063	0.0988381	-11.2368	2.69E-29	4.23E-28
Dnpep	Dnpep	2190.59	-1.01973	0.0907719	-11.234	2.78E-29	4.36E-28
Ypel1	Ypel1	218.611	-1.63603	0.145762	-11.224	3.11E-29	4.88E-28
Sigirr	Sigirr	288.486	-1.59421	0.142041	-11.2236	3.12E-29	4.90E-28
Gata3	Gata3	407.822	1.28014	0.114132	11.2163	3.39E-29	5.31E-28
Il17rd	Il17rd	115.746	-2.24661	0.200436	-11.2086	3.70E-29	5.77E-28
Rnft2	Rnft2	111.834	-2.45307	0.218978	-11.2024	3.97E-29	6.19E-28
Nfatc2ip	Nfatc2ip	265.133	1.51683	0.13558	11.1876	4.69E-29	7.30E-28
Ovgp1	Ovgp1	410.462	1.32152	0.118126	11.1874	4.70E-29	7.31E-28
Sp4	Sp4	998.374	1.47982	0.132306	11.1848	4.84E-29	7.53E-28
Ptchd1	Ptchd1	248.848	1.61179	0.144283	11.171	5.65E-29	8.77E-28
Rab3b	Rab3b	440.051	-1.34897	0.12081	-11.166	5.98E-29	9.26E-28
Tmem163	Tmem163	309.026	-1.40871	0.126362	-11.1482	7.31E-29	1.13E-27
Pank3	Pank3	8629.19	1.14894	0.103081	11.146	7.49E-29	1.15E-27
Chst12	Chst12	350.326	-1.47094	0.131979	-11.1453	7.55E-29	1.16E-27
Pno1	Pno1	2606.27	1.28654	0.115437	11.145	7.57E-29	1.16E-27
Onecut2	Onecut2	659.28	1.08715	0.0976428	11.1339	8.58E-29	1.32E-27
Tbc1d32	Tbc1d32	535.023	-1.10059	0.0988512	-11.1338	8.59E-29	1.32E-27
Xpo1	Xpo1	9141.83	1.0156	0.0912304	11.1323	8.74E-29	1.34E-27
Slc25a20	Slc25a20	511.015	-1.13392	0.101865	-11.1316	8.80E-29	1.35E-27
Jrk	Jrk	270.529	-1.51259	0.135944	-11.1266	9.31E-29	1.42E-27
Arhgef25	Arhgef25	472.871	-1.15458	0.104107	-11.0903	1.40E-28	2.12E-27
Tmsb10	Tmsb10	7706.4	-1.13823	0.102634	-11.0902	1.40E-28	2.12E-27
Brwd3	Brwd3	1622.14	1.04882	0.0946005	11.0868	1.45E-28	2.20E-27
Ap5z1	Ap5z1	391.206	-1.18749	0.107112	-11.0864	1.46E-28	2.21E-27
Dnajb9	Dnajb9	1433.08	1.08338	0.0977221	11.0863	1.46E-28	2.21E-27
Aoc2	Aoc2	488.638	1.11959	0.101002	11.0849	1.48E-28	2.24E-27
Ntpcr	Ntpcr	382.164	-1.38109	0.124631	-11.0815	1.54E-28	2.33E-27
Crebrf	Crebrf	3440.56	1.35696	0.122548	11.0728	1.70E-28	2.56E-27
Taf7l	Taf7l	81.9725	3.22731	0.291482	11.0721	1.71E-28	2.58E-27
Bcam	Bcam	96.5219	-2.61701	0.236365	-11.0719	1.72E-28	2.58E-27
Gramd2b	Gramd2b	566.145	1.15766	0.104587	11.0689	1.78E-28	2.67E-27
Aldh7a1	Aldh7a1	1063.91	-1.07642	0.0972652	-11.0668	1.82E-28	2.73E-27
Pim2	Pim2	297.214	1.38202	0.125329	11.0271	2.83E-28	4.22E-27
Cenpt	Cenpt	647.606	-1.28536	0.116714	-11.0129	3.31E-28	4.93E-27
Gm8113	Gm8113	59.9372	-3.88882	0.353191	-11.0105	3.40E-28	5.06E-27
Azin1	Azin1	9274.61	1.00259	0.0910899	11.0066	3.55E-28	5.28E-27
Myzap	Myzap	97.7941	-2.71309	0.24692	-10.9877	4.38E-28	6.50E-27
Ticrr	Ticrr	287.853	1.40203	0.12763	10.9851	4.51E-28	6.68E-27
Egr3	Egr3	423.24	-1.24863	0.113686	-10.9832	4.60E-28	6.82E-27
Scube3	Scube3	105.636	-2.47541	0.225552	-10.9749	5.05E-28	7.46E-27
Hapln4	Hapln4	163.274	1.95636	0.178261	10.9747	5.06E-28	7.47E-27
Usp43	Usp43	223.508	-1.77536	0.161836	-10.9701	5.32E-28	7.85E-27
Lgals9	Lgals9	187.946	-2.05682	0.187496	-10.9699	5.33E-28	7.86E-27
Ska2	Ska2	895.948	1.28145	0.116816	10.9698	5.34E-28	7.86E-27
Cep83	Cep83	1543.75	1.01721	0.0927635	10.9656	5.59E-28	8.23E-27
Rpgrip1l	Rpgrip1l	485.063	-1.39421	0.127147	-10.9653	5.61E-28	8.24E-27
Prdm11	Prdm11	62.2555	-3.39069	0.309576	-10.9527	6.45E-28	9.44E-27
Pdgfrl	Pdgfrl	59.6111	-3.67347	0.335612	-10.9456	6.98E-28	1.02E-26
Wnt9a	Wnt9a	166.395	1.95235	0.178403	10.9435	7.14E-28	1.04E-26
Sardh	Sardh	162.842	-1.87444	0.171552	-10.9263	8.63E-28	1.26E-26
Gdnf	Gdnf	108.715	2.45496	0.224713	10.9249	8.77E-28	1.28E-26
Mbp	Mbp	295.46	-1.36916	0.125431	-10.9156	9.71E-28	1.41E-26
Pcdhgb1	Pcdhgb1	92.2287	-2.87698	0.263573	-10.9153	9.74E-28	1.42E-26
Pcdhb18	Pcdhb18	238.825	-1.58663	0.145484	-10.9059	1.08E-27	1.57E-26
Atoh8	Atoh8	334.898	-1.35472	0.124294	-10.8993	1.16E-27	1.69E-26
Crlf2	Crlf2	344.608	-1.35195	0.124401	-10.8676	1.64E-27	2.37E-26
Hyal1	Hyal1	188.368	1.7546	0.161487	10.8653	1.69E-27	2.43E-26
Cpped1	Cpped1	474.487	-1.16296	0.107125	-10.8561	1.86E-27	2.68E-26
Srd5a1	Srd5a1	547.742	-1.16645	0.107585	-10.8422	2.17E-27	3.11E-26
Tctn2	Tctn2	195.514	-1.83226	0.169087	-10.8362	2.32E-27	3.32E-26
Ank1	Ank1	171.239	-2.01133	0.185741	-10.8287	2.52E-27	3.59E-26
Adgrf5	Adgrf5	87.0013	-2.79457	0.258323	-10.8181	2.82E-27	4.03E-26
Kifc5b	Kifc5b	462.329	1.31381	0.121445	10.8181	2.83E-27	4.03E-26
Lancl2	Lancl2	423.318	-1.10199	0.102103	-10.7929	3.72E-27	5.26E-26
Spin4	Spin4	181.248	1.82825	0.16948	10.7874	3.95E-27	5.57E-26
Ace	Ace	107.317	-2.17103	0.201386	-10.7804	4.26E-27	6.00E-26
Nanos1	Nanos1	240.813	1.58784	0.147314	10.7786	4.34E-27	6.11E-26
Sgo1	Sgo1	746.753	1.08317	0.100516	10.776	4.47E-27	6.28E-26
Lpar4	Lpar4	644.313	1.27572	0.118704	10.7471	6.12E-27	8.55E-26
Gm15867	Gm15867	75.3308	-2.70492	0.251705	-10.7464	6.16E-27	8.60E-26
Pgap2	Pgap2	370.077	-1.27176	0.118402	-10.7411	6.53E-27	9.11E-26
Tex30	Tex30	713.824	1.00571	0.0936442	10.7397	6.63E-27	9.23E-26
Gm5165	Gm5165	345.749	1.40245	0.130757	10.7256	7.72E-27	1.07E-25
Steap3	Steap3	215.279	1.53195	0.142985	10.714	8.75E-27	1.21E-25
Ercc8	Ercc8	553.821	1.05754	0.0989854	10.6838	1.21E-26	1.67E-25
Pomt1	Pomt1	909.325	-1.0045	0.094024	-10.6835	1.22E-26	1.68E-25
Dnhd1	Dnhd1	100.064	2.49209	0.233516	10.672	1.38E-26	1.89E-25
Cep85l	Cep85l	714.158	1.554	0.145896	10.6514	1.72E-26	2.35E-25
Arhgap33	Arhgap33	147.319	2.01918	0.189745	10.6415	1.91E-26	2.61E-25
Gypc	Gypc	298.725	-1.35027	0.12721	-10.6145	2.55E-26	3.47E-25
Macc1	Macc1	170.085	-1.69083	0.159314	-10.6132	2.59E-26	3.51E-25
Csrnp1	Csrnp1	526.765	1.12328	0.10585	10.612	2.62E-26	3.55E-25
Suz12	Suz12	6150.49	1.05904	0.0997987	10.6118	2.63E-26	3.56E-25
Raet1e	Raet1e	244.247	1.42042	0.133918	10.6066	2.78E-26	3.76E-25
Ctxnd1	Ctxnd1	268.842	-1.31244	0.123878	-10.5946	3.16E-26	4.26E-25
Naa30	Naa30	1617.35	1.08249	0.102238	10.5879	3.39E-26	4.57E-25
Zfr2	Zfr2	345.967	1.27726	0.120751	10.5776	3.79E-26	5.10E-25
Cdkn1a	Cdkn1a	242.945	1.60545	0.151971	10.5642	4.37E-26	5.87E-25
Lrrc58	Lrrc58	6061.51	1.10341	0.104485	10.5604	4.55E-26	6.10E-25
Snhg7	Snhg7	493.066	-1.02212	0.096828	-10.556	4.77E-26	6.38E-25
Trp63	Trp63	57.4264	-3.51727	0.333407	-10.5495	5.11E-26	6.83E-25
Sdhb	Sdhb	1667.5	-1.13407	0.107622	-10.5375	5.80E-26	7.74E-25
Vsig10	Vsig10	270.111	-1.27271	0.120939	-10.5236	6.73E-26	8.95E-25
Dhrs1	Dhrs1	828.685	-1.17864	0.112194	-10.5054	8.16E-26	1.08E-24
Asl	Asl	825.761	-1.04406	0.0994142	-10.5022	8.44E-26	1.12E-24
Abcb7	Abcb7	2689.19	1.01183	0.0964198	10.494	9.21E-26	1.22E-24
Dync2li1	Dync2li1	507.58	-1.03831	0.0990459	-10.4831	1.03E-25	1.36E-24
Trim36	Trim36	141.61	1.98565	0.189532	10.4766	1.11E-25	1.46E-24
Dcp1b	Dcp1b	125.991	-2.0657	0.197375	-10.4658	1.24E-25	1.63E-24
Kitl	Kitl	1872.41	1.07859	0.103119	10.4596	1.32E-25	1.74E-24
Spdl1	Spdl1	640.577	1.07682	0.102989	10.4556	1.38E-25	1.81E-24
Robo1	Robo1	142.985	-1.97124	0.18871	-10.4459	1.53E-25	2.00E-24
Rida	Rida	463.439	-1.11564	0.106869	-10.4392	1.64E-25	2.15E-24
Nphp3	Nphp3	170.726	-1.73437	0.166246	-10.4326	1.76E-25	2.30E-24
Htr1b	Htr1b	146.625	1.83073	0.175976	10.4033	2.39E-25	3.12E-24
Car2	Car2	346.846	1.26422	0.121528	10.4028	2.41E-25	3.13E-24
Synpr	Synpr	73.6446	-2.80873	0.270288	-10.3916	2.71E-25	3.51E-24
Nfkbib	Nfkbib	740.312	1.01263	0.0974761	10.3885	2.80E-25	3.62E-24
Bcs1l	Bcs1l	440.162	-1.14744	0.110465	-10.3874	2.83E-25	3.66E-24
B3glct	B3glct	341.406	-1.23822	0.119241	-10.3842	2.93E-25	3.78E-24
Mcat	Mcat	462.784	-1.41069	0.136019	-10.3713	3.35E-25	4.32E-24
A530053M12Rik	A530053M12Rik	89.8583	-2.26936	0.218974	-10.3636	3.63E-25	4.67E-24
5430430B14Rik	5430430B14Rik	405.04	1.13529	0.109567	10.3616	3.71E-25	4.77E-24
Pnpla7	Pnpla7	443.114	-1.09028	0.105573	-10.3273	5.30E-25	6.79E-24
Mettl1	Mettl1	730.144	1.05943	0.102733	10.3125	6.19E-25	7.91E-24
Pltp	Pltp	176.319	1.75427	0.170153	10.31	6.35E-25	8.12E-24
Pkig	Pkig	464.849	-1.30598	0.126847	-10.2958	7.36E-25	9.37E-24
Pcdhb20	Pcdhb20	100.178	-2.20092	0.213934	-10.2879	7.99E-25	1.01E-23
Kif22	Kif22	418.788	1.16953	0.113899	10.2681	9.81E-25	1.24E-23
Zc3h8	Zc3h8	485.004	1.05913	0.103167	10.2662	1.00E-24	1.26E-23
Eva1b	Eva1b	106.415	-2.31108	0.225141	-10.2651	1.01E-24	1.28E-23
Gtse1	Gtse1	351.686	1.18453	0.115399	10.2647	1.02E-24	1.28E-23
Pced1b	Pced1b	139.438	-1.81151	0.176556	-10.2602	1.06E-24	1.34E-23
Cdh23	Cdh23	54.5484	-3.39486	0.33094	-10.2582	1.09E-24	1.37E-23
Myl9	Myl9	95.888	-2.39889	0.23394	-10.2543	1.13E-24	1.42E-23
Inpp4b	Inpp4b	910.453	-1.17104	0.114246	-10.2502	1.18E-24	1.49E-23
Krt8-ps	Krt8-ps	127.783	-2.86494	0.279606	-10.2464	1.23E-24	1.54E-23
Mpc1	Mpc1	292.945	1.27759	0.124871	10.2313	1.44E-24	1.80E-23
Agpat4	Agpat4	790.209	-1.13966	0.111519	-10.2194	1.62E-24	2.02E-23
Mospd1	Mospd1	1285.32	1.06577	0.104336	10.2148	1.70E-24	2.12E-23
Ppm1k	Ppm1k	480.225	1.24266	0.121683	10.2123	1.75E-24	2.18E-23
L1cam	L1cam	79.655	2.75307	0.269696	10.208	1.82E-24	2.27E-23
4930562C15Rik	4930562C15Rik	118.811	2.02569	0.198682	10.1956	2.07E-24	2.57E-23
Nufip2	Nufip2	5167.79	1.13714	0.111545	10.1944	2.10E-24	2.60E-23
Arsa	Arsa	424.259	-1.00193	0.0986509	-10.1563	3.11E-24	3.82E-23
Ptpn4	Ptpn4	3202.72	1.21248	0.119387	10.1559	3.12E-24	3.84E-23
Arrb1	Arrb1	175.077	-1.64037	0.161748	-10.1415	3.61E-24	4.44E-23
Platr16	Platr16	767.267	-1.14224	0.112677	-10.1372	3.78E-24	4.64E-23
Atad5	Atad5	454.417	1.05742	0.104425	10.1261	4.23E-24	5.19E-23
Mospd2	Mospd2	2771.73	1.08136	0.106806	10.1245	4.30E-24	5.27E-23
Mmab	Mmab	490.114	-1.05149	0.103858	-10.1243	4.31E-24	5.28E-23
Sall2	Sall2	418.034	-1.08085	0.10687	-10.1137	4.81E-24	5.87E-23
Ppl	Ppl	740.535	-1.05822	0.104715	-10.1057	5.21E-24	6.37E-23
Lxn	Lxn	491.526	-1.04249	0.103235	-10.0982	5.63E-24	6.86E-23
Ercc6l	Ercc6l	407.669	1.11727	0.110967	10.0685	7.62E-24	9.25E-23
Stk36	Stk36	164.516	-1.73455	0.172648	-10.0468	9.49E-24	1.15E-22
Speg	Speg	151.261	-1.73846	0.173115	-10.0422	9.94E-24	1.20E-22
Pcbp3	Pcbp3	419.418	-1.23944	0.123485	-10.0371	1.05E-23	1.26E-22
Ypel2	Ypel2	392.745	1.06727	0.106463	10.0248	1.19E-23	1.43E-22
Thtpa	Thtpa	166.754	-1.73784	0.173418	-10.0211	1.23E-23	1.48E-22
Snai1	Snai1	123.758	-1.83811	0.183437	-10.0204	1.24E-23	1.49E-22
Ift22	Ift22	281.597	-1.3988	0.139723	-10.0113	1.36E-23	1.63E-22
Gm57457	Gm57457	146.856	-1.63684	0.1635	-10.0112	1.36E-23	1.63E-22
Fuca2	Fuca2	220.19	1.55585	0.155594	9.9994	1.53E-23	1.83E-22
Il15ra	Il15ra	114.423	2.03995	0.204129	9.99342	1.63E-23	1.95E-22
Yod1	Yod1	1505.14	1.03764	0.10388	9.98884	1.71E-23	2.04E-22
Ugp2	Ugp2	3035.26	1.13861	0.11413	9.97643	1.93E-23	2.30E-22
Spry4	Spry4	455.24	1.20646	0.121058	9.96598	2.15E-23	2.55E-22
Zbtb12	Zbtb12	997.892	-1.20866	0.121369	-9.95856	2.31E-23	2.75E-22
Tubb4a	Tubb4a	97.1048	2.4431	0.245614	9.94693	2.60E-23	3.08E-22
Trim46	Trim46	612.323	1.05618	0.106255	9.93999	2.79E-23	3.29E-22
R3hcc1	R3hcc1	356.256	-1.25708	0.126658	-9.92496	3.24E-23	3.82E-22
Thsd7a	Thsd7a	392.19	1.03707	0.104604	9.9142	3.61E-23	4.25E-22
Serhl	Serhl	249.636	-1.33109	0.13433	-9.90911	3.80E-23	4.46E-22
Gm34804	Gm34804	86.879	2.41549	0.243858	9.90534	3.95E-23	4.63E-22
Acer3	Acer3	1708.64	1.09264	0.110481	9.88979	4.61E-23	5.40E-22
Mybl1	Mybl1	266.882	1.53073	0.155002	9.87557	5.31E-23	6.21E-22
Pcmtd2	Pcmtd2	1826.42	-1.11076	0.112611	-9.8637	5.98E-23	6.98E-22
Ctla2a	Ctla2a	81.0787	-2.39185	0.242619	-9.85845	6.30E-23	7.35E-22
Speer3	Speer3	236.45	1.39101	0.14156	9.82627	8.68E-23	1.01E-21
Patj	Patj	110.866	-1.98555	0.202997	-9.78115	1.36E-22	1.56E-21
Cyp27b1	Cyp27b1	63.3487	3.47223	0.356082	9.75122	1.82E-22	2.09E-21
Cxxc4	Cxxc4	108.533	-2.2626	0.232071	-9.7496	1.85E-22	2.12E-21
Mtnap1	Mtnap1	438.628	-1.00219	0.102807	-9.74829	1.88E-22	2.14E-21
Gm32443	Gm32443	255.324	1.3196	0.13537	9.74809	1.88E-22	2.15E-21
Itgb3	Itgb3	55.7949	-2.99113	0.306942	-9.74493	1.94E-22	2.21E-21
Trim59	Trim59	3780.89	1.10578	0.113489	9.74352	1.97E-22	2.24E-21
Psen2	Psen2	229.097	-1.27366	0.130732	-9.74247	1.99E-22	2.26E-21
Ift88	Ift88	177.747	-1.50394	0.154515	-9.73331	2.17E-22	2.47E-21
Cxcl5	Cxcl5	76.4221	-3.26264	0.335614	-9.7214	2.44E-22	2.77E-21
Zfp810	Zfp810	296.96	-1.13269	0.116561	-9.71756	2.54E-22	2.87E-21
Smim19	Smim19	298.329	-1.22283	0.126067	-9.6998	3.02E-22	3.41E-21
Trim45	Trim45	433.451	-1.01945	0.105162	-9.6941	3.19E-22	3.60E-21
Setdb2	Setdb2	433.689	1.16448	0.120277	9.68163	3.61E-22	4.06E-21
Skap1	Skap1	391.762	-1.09411	0.113356	-9.65196	4.82E-22	5.39E-21
Lcorl	Lcorl	3075.87	1.25569	0.130218	9.64294	5.27E-22	5.87E-21
Prkcg	Prkcg	260.474	1.24124	0.128923	9.62779	6.10E-22	6.79E-21
Gm12258	Gm12258	354.48	1.10422	0.114797	9.61892	6.65E-22	7.40E-21
Mettl8	Mettl8	365.508	-1.0224	0.106299	-9.61815	6.70E-22	7.45E-21
Il18	Il18	63.09	-2.60298	0.271248	-9.5963	8.29E-22	9.19E-21
Stra6	Stra6	47.0779	-5.08053	0.530422	-9.57828	9.87E-22	1.09E-20
Nuf2	Nuf2	273.681	1.4014	0.146519	9.56465	1.13E-21	1.24E-20
Mtfr2	Mtfr2	150.392	1.7886	0.187295	9.54968	1.30E-21	1.43E-20
Adgra1	Adgra1	46.5916	-3.55725	0.373015	-9.53648	1.48E-21	1.62E-20
Cyp4f16	Cyp4f16	238.246	-1.31537	0.138079	-9.52621	1.63E-21	1.78E-20
Krt14	Krt14	75.8939	-2.46693	0.259023	-9.52397	1.67E-21	1.82E-20
Dleu2	Dleu2	161.97	1.86649	0.196196	9.51338	1.85E-21	2.01E-20
Scg5	Scg5	268.511	1.38164	0.14546	9.49839	2.13E-21	2.32E-20
Kctd11	Kctd11	548.887	-1.02263	0.107672	-9.4977	2.15E-21	2.33E-20
Bicd1	Bicd1	1348.67	1.1032	0.116159	9.49735	2.15E-21	2.34E-20
Ppp1r14c	Ppp1r14c	335.504	-1.14462	0.120571	-9.4933	2.24E-21	2.43E-20
Stk11ip	Stk11ip	399.957	-1.166	0.12304	-9.47662	2.63E-21	2.84E-20
R3hdml	R3hdml	65.112	-2.55171	0.269289	-9.47575	2.65E-21	2.87E-20
Ceacam1	Ceacam1	191.508	-1.36454	0.144071	-9.47127	2.76E-21	2.99E-20
Katnb1	Katnb1	718.438	-1.07565	0.113787	-9.45314	3.29E-21	3.54E-20
Qpct	Qpct	54.7624	4.20088	0.444403	9.45287	3.30E-21	3.55E-20
Amigo2	Amigo2	187.532	-1.41265	0.149514	-9.44828	3.44E-21	3.71E-20
Ccdc88a	Ccdc88a	6412.15	1.01687	0.107809	9.43216	4.02E-21	4.30E-20
Slc25a19	Slc25a19	775.145	1.0178	0.108071	9.4179	4.60E-21	4.91E-20
Akap17b	Akap17b	261.105	1.25619	0.133556	9.40573	5.17E-21	5.51E-20
Gmppa	Gmppa	563.126	-1.017	0.108127	-9.40558	5.17E-21	5.51E-20
Vmac	Vmac	200.853	-1.41959	0.151144	-9.39236	5.87E-21	6.24E-20
Fbln5	Fbln5	325.665	-1.21848	0.129856	-9.38333	6.39E-21	6.77E-20
Mbnl3	Mbnl3	233.481	1.27932	0.136528	9.37035	7.23E-21	7.64E-20
Rnf43	Rnf43	90.0587	2.30786	0.24634	9.36861	7.35E-21	7.76E-20
Tns1	Tns1	136.844	-1.58346	0.169062	-9.36613	7.52E-21	7.93E-20
Camk2b	Camk2b	46.2775	-4.01336	0.429044	-9.35419	8.42E-21	8.86E-20
D3Ertd751e	D3Ertd751e	111.3	-1.88342	0.201462	-9.34879	8.87E-21	9.31E-20
Gch1	Gch1	148.709	1.71518	0.183866	9.32842	1.07E-20	1.12E-19
Tiam1	Tiam1	158.181	-1.43685	0.154038	-9.32789	1.08E-20	1.13E-19
Creb3l1	Creb3l1	43.8187	-3.58012	0.383848	-9.32692	1.09E-20	1.14E-19
Has3	Has3	150.82	-1.52214	0.163375	-9.31681	1.20E-20	1.25E-19
Mctp2	Mctp2	55.0289	-3.03669	0.32633	-9.30559	1.33E-20	1.39E-19
Ddr2	Ddr2	252.215	1.26795	0.136319	9.30129	1.39E-20	1.44E-19
Fam131b	Fam131b	139.434	1.82707	0.196846	9.28174	1.67E-20	1.73E-19
Zc4h2	Zc4h2	305.223	-1.15457	0.124456	-9.27689	1.74E-20	1.81E-19
Nebl	Nebl	96.9143	2.01292	0.216985	9.27677	1.75E-20	1.81E-19
Cdkn3	Cdkn3	178.491	1.42484	0.153695	9.27058	1.85E-20	1.92E-19
Cish	Cish	191.111	-1.33382	0.143896	-9.26929	1.87E-20	1.94E-19
Slc35d2	Slc35d2	250.531	-1.35028	0.145897	-9.25497	2.14E-20	2.21E-19
Entrep3	Entrep3	234.447	-1.28023	0.138419	-9.24896	2.27E-20	2.34E-19
Ska1	Ska1	175.596	1.58864	0.171876	9.24296	2.40E-20	2.47E-19
Ung	Ung	195.957	1.41635	0.153426	9.23151	2.67E-20	2.74E-19
Cox6a2	Cox6a2	119.623	1.99055	0.216426	9.19738	3.67E-20	3.75E-19
Fos	Fos	208.803	-1.41301	0.153635	-9.19719	3.67E-20	3.75E-19
Acad12	Acad12	169.071	-1.70011	0.184878	-9.19585	3.72E-20	3.80E-19
Nradd	Nradd	77.912	-2.25339	0.245252	-9.18805	4.00E-20	4.07E-19
Gm41032	Gm41032	147.052	-1.52835	0.166367	-9.18661	4.05E-20	4.13E-19
Gm12905	Gm12905	137.891	1.71843	0.187125	9.18333	4.18E-20	4.25E-19
Abcg4	Abcg4	61.3551	3.04958	0.332552	9.17023	4.72E-20	4.79E-19
Tifa	Tifa	377.758	1.03699	0.113144	9.16522	4.94E-20	5.01E-19
Gm49602	Gm49602	324.206	1.17472	0.128332	9.15376	5.50E-20	5.56E-19
Fcgrt	Fcgrt	218.446	-1.39608	0.152731	-9.14079	6.20E-20	6.25E-19
Slc4a3	Slc4a3	158.026	-1.71171	0.187519	-9.12819	6.97E-20	6.99E-19
Podxl2	Podxl2	51.0731	-2.84866	0.312103	-9.12732	7.02E-20	7.05E-19
Adamtsl5	Adamtsl5	295.743	1.3462	0.147496	9.12708	7.04E-20	7.06E-19
Cdh15	Cdh15	52.9512	-6.27044	0.68718	-9.12489	7.18E-20	7.20E-19
Accs	Accs	197.779	-1.34557	0.14779	-9.10459	8.66E-20	8.64E-19
Atpsckmt	Atpsckmt	383.342	-1.03846	0.114148	-9.09755	9.24E-20	9.21E-19
Col11a1	Col11a1	220.621	-1.22224	0.134383	-9.0952	9.44E-20	9.41E-19
Pard6g	Pard6g	433.88	-1.01627	0.111805	-9.08965	9.94E-20	9.89E-19
1700017M07Rik	1700017M07Rik	209.614	-1.3615	0.149902	-9.08263	1.06E-19	1.05E-18
Cd33	Cd33	41.7344	-5.05075	0.556593	-9.0744	1.14E-19	1.13E-18
Cd74	Cd74	97.1435	2.15025	0.237216	9.06452	1.25E-19	1.24E-18
Pif1	Pif1	281.596	1.13966	0.125905	9.05181	1.41E-19	1.39E-18
Whamm	Whamm	307.081	1.28484	0.141989	9.04887	1.44E-19	1.43E-18
Cbr4	Cbr4	263.914	-1.27393	0.140806	-9.04745	1.46E-19	1.44E-18
Adcy7	Adcy7	166.328	-1.48584	0.164262	-9.04556	1.49E-19	1.47E-18
Rpl36a-ps2	Rpl36a-ps2	371.118	-1.03801	0.114807	-9.04136	1.55E-19	1.52E-18
Sptbn5	Sptbn5	64.3528	2.64263	0.292288	9.04118	1.55E-19	1.52E-18
Gm4189	Gm4189	145.855	1.60847	0.178073	9.03268	1.68E-19	1.64E-18
Gxylt2	Gxylt2	243.044	-1.20302	0.13331	-9.02421	1.81E-19	1.77E-18
Ndc80	Ndc80	557.785	1.09133	0.120965	9.02191	1.85E-19	1.80E-18
M1ap	M1ap	63.6143	-2.42321	0.269056	-9.00634	2.13E-19	2.08E-18
Kcnn3	Kcnn3	51.8842	-2.80463	0.311469	-9.00453	2.17E-19	2.11E-18
Coro6	Coro6	269.769	-1.20097	0.13355	-8.9927	2.41E-19	2.35E-18
4930579G24Rik	4930579G24Rik	199.519	1.32615	0.147507	8.99039	2.46E-19	2.39E-18
Insm1	Insm1	269.301	-1.18378	0.131756	-8.98463	2.60E-19	2.52E-18
Klhl32	Klhl32	339.621	1.09329	0.121694	8.98394	2.61E-19	2.53E-18
Fgf1	Fgf1	59.602	-2.50475	0.278805	-8.98389	2.61E-19	2.53E-18
Syngr1	Syngr1	530.908	-1.02807	0.114445	-8.98311	2.63E-19	2.55E-18
Acot7	Acot7	2417.78	-1.02415	0.114009	-8.98302	2.63E-19	2.55E-18
Elovl4	Elovl4	68.139	2.55523	0.284511	8.98114	2.68E-19	2.59E-18
Paqr7	Paqr7	159.488	-1.46402	0.163262	-8.96729	3.04E-19	2.93E-18
Gm32357	Gm32357	78.7078	2.38869	0.266568	8.96094	3.22E-19	3.10E-18
Adcy3	Adcy3	220.119	-1.23681	0.138032	-8.9603	3.24E-19	3.12E-18
Vbp1	Vbp1	4819.3	1.09977	0.122763	8.95852	3.29E-19	3.17E-18
Itprid1	Itprid1	120.055	-1.66187	0.185627	-8.95272	3.47E-19	3.34E-18
Ldhd	Ldhd	123.916	-1.55758	0.174297	-8.93635	4.02E-19	3.85E-18
Fmn2	Fmn2	66.6031	-2.2784	0.255151	-8.92963	4.27E-19	4.09E-18
Zfp382	Zfp382	345.171	1.03246	0.115672	8.92571	4.43E-19	4.23E-18
Dna2	Dna2	257.604	1.1711	0.131236	8.92365	4.51E-19	4.31E-18
Slc22a21	Slc22a21	322.392	1.03155	0.115599	8.92351	4.52E-19	4.31E-18
Fry	Fry	72.5501	-2.17693	0.244028	-8.92081	4.63E-19	4.41E-18
Fmo9	Fmo9	46.5718	-2.96981	0.333261	-8.91138	5.04E-19	4.79E-18
Sgo2a	Sgo2a	306.585	1.14046	0.128088	8.90376	5.40E-19	5.13E-18
Nmral1	Nmral1	221.978	-1.28143	0.144004	-8.89857	5.66E-19	5.37E-18
B3galt6	B3galt6	146.069	-1.4949	0.168009	-8.89772	5.70E-19	5.40E-18
Gm49708	Gm49708	40.9959	-4.07135	0.457993	-8.88953	6.14E-19	5.80E-18
AI463229	AI463229	42.9336	-3.10545	0.349425	-8.88731	6.26E-19	5.91E-18
Hyi	Hyi	274.411	-1.32651	0.14929	-8.88542	6.37E-19	6.01E-18
Poll	Poll	304.621	-1.17284	0.132004	-8.88487	6.40E-19	6.04E-18
Oma1	Oma1	354.152	-1.07632	0.121274	-8.87511	6.99E-19	6.57E-18
Greb1	Greb1	62.5447	-2.53603	0.285794	-8.87363	7.08E-19	6.66E-18
Zfp472	Zfp472	194.145	1.31298	0.148085	8.86635	7.56E-19	7.10E-18
Chst3	Chst3	99.9837	-1.85674	0.209882	-8.8466	9.02E-19	8.45E-18
Megf6	Megf6	50.513	-3.0263	0.342589	-8.83361	1.01E-18	9.46E-18
Stk32a	Stk32a	67.2177	2.43341	0.275622	8.82879	1.06E-18	9.87E-18
Zfp36	Zfp36	432.317	1.09968	0.124676	8.82025	1.14E-18	1.06E-17
Abca5	Abca5	2647.49	1.01345	0.115151	8.801	1.36E-18	1.26E-17
Rnf135	Rnf135	157.972	-1.3792	0.156737	-8.79943	1.38E-18	1.27E-17
Srrm4	Srrm4	250.615	1.13837	0.129548	8.78724	1.53E-18	1.41E-17
Tcea2	Tcea2	122.58	-1.61945	0.184361	-8.78409	1.58E-18	1.45E-17
Ccne2	Ccne2	415.96	1.48594	0.169183	8.78303	1.59E-18	1.47E-17
Ift27	Ift27	165.151	-1.36657	0.155593	-8.78296	1.59E-18	1.47E-17
Slc30a1	Slc30a1	260.858	1.25112	0.14247	8.78162	1.61E-18	1.48E-17
Rtkn	Rtkn	532.258	-1.02989	0.117311	-8.77921	1.65E-18	1.51E-17
Scx	Scx	766.315	-1.16752	0.133069	-8.77379	1.73E-18	1.58E-17
Gm37261	Gm37261	91.3266	-1.92144	0.219156	-8.76745	1.83E-18	1.67E-17
Ccdc191	Ccdc191	271.719	-1.08684	0.123964	-8.76744	1.83E-18	1.67E-17
Ccn3	Ccn3	118.377	1.66655	0.190193	8.76238	1.91E-18	1.75E-17
Gm35546	Gm35546	54.1473	2.99058	0.341695	8.7522	2.09E-18	1.91E-17
Sfmbt2	Sfmbt2	77.0374	2.29681	0.262925	8.73561	2.42E-18	2.21E-17
Acad10	Acad10	331.773	-1.09568	0.125644	-8.7205	2.77E-18	2.51E-17
Sox12	Sox12	270.481	-1.13342	0.130048	-8.71544	2.90E-18	2.63E-17
1700061I17Rik	1700061I17Rik	47.1293	-2.86464	0.328791	-8.71264	2.97E-18	2.69E-17
Gm50321	Gm50321	64.4598	-2.58185	0.296632	-8.70388	3.21E-18	2.90E-17
Rasgef1a	Rasgef1a	78.2725	2.33286	0.268431	8.69073	3.60E-18	3.25E-17
Tshz2	Tshz2	76.2391	-2.00946	0.231288	-8.68811	3.69E-18	3.32E-17
Gm13205	Gm13205	100.288	1.89927	0.219074	8.66955	4.34E-18	3.90E-17
Echdc2	Echdc2	340.294	-1.11246	0.128393	-8.66456	4.53E-18	4.07E-17
Mast1	Mast1	234.705	-1.23572	0.142845	-8.65078	5.11E-18	4.58E-17
Nudt16	Nudt16	119.986	-1.55496	0.180479	-8.61576	6.95E-18	6.18E-17
Ddias	Ddias	141.657	1.5251	0.177256	8.60398	7.70E-18	6.84E-17
Pbxip1	Pbxip1	179.22	-1.28571	0.149557	-8.59684	8.19E-18	7.26E-17
Sema7a	Sema7a	161.565	-1.36594	0.158939	-8.59411	8.39E-18	7.43E-17
Lingo2	Lingo2	97.632	-1.71967	0.201109	-8.55093	1.22E-17	1.08E-16
Snx16	Snx16	652.531	1.03443	0.121316	8.52676	1.50E-17	1.32E-16
Pros1	Pros1	88.3524	-1.83728	0.21552	-8.5249	1.53E-17	1.34E-16
Aqp3	Aqp3	82.5352	-2.20652	0.258995	-8.51952	1.60E-17	1.40E-16
Gm35019	Gm35019	103.736	-1.94014	0.227783	-8.51752	1.63E-17	1.42E-16
Atl1	Atl1	148.529	-1.50118	0.176399	-8.51016	1.74E-17	1.52E-16
Garin1a	Garin1a	92.6104	1.90142	0.223438	8.50982	1.74E-17	1.52E-16
3300005D01Rik	3300005D01Rik	275.91	-1.08895	0.128116	-8.49966	1.90E-17	1.65E-16
Rad51ap1	Rad51ap1	178.997	1.46433	0.172318	8.4978	1.93E-17	1.68E-16
Plcd1	Plcd1	123.939	-1.76366	0.207612	-8.49497	1.98E-17	1.72E-16
Kdm8	Kdm8	191.988	1.28041	0.150802	8.49063	2.06E-17	1.78E-16
Prss12	Prss12	557.938	-1.06207	0.12521	-8.48231	2.21E-17	1.91E-16
C3	C3	100.082	-2.25401	0.266427	-8.46014	2.67E-17	2.30E-16
Tmem132b	Tmem132b	64.7048	2.53458	0.299681	8.45761	2.73E-17	2.35E-16
Zfp763	Zfp763	302.024	1.16343	0.137584	8.45617	2.76E-17	2.38E-16
Ebf1	Ebf1	134.262	1.51537	0.179231	8.45482	2.80E-17	2.40E-16
Cfap157	Cfap157	335.753	1.03776	0.122762	8.45341	2.83E-17	2.43E-16
Sstr2	Sstr2	45.259	4.57917	0.541737	8.45276	2.85E-17	2.44E-16
Zfp93	Zfp93	110.627	-1.65034	0.195881	-8.42524	3.60E-17	3.06E-16
Rab13	Rab13	416.549	-1.13336	0.134717	-8.41292	4.00E-17	3.40E-16
Rps10-ps2	Rps10-ps2	681.218	-1.01769	0.121118	-8.4024	4.37E-17	3.71E-16
Troap	Troap	337.425	1.03679	0.123669	8.38363	5.13E-17	4.34E-16
mt-Rnr1	mt-Rnr1	3601.77	1.11043	0.132515	8.37965	5.31E-17	4.48E-16
Fam72a	Fam72a	108.764	1.74301	0.208547	8.3579	6.38E-17	5.36E-16
Acta2	Acta2	62.5891	-2.80338	0.336004	-8.34328	7.23E-17	6.05E-16
Poln	Poln	70.6387	2.21552	0.265717	8.3379	7.56E-17	6.32E-16
Cxxc5	Cxxc5	88.3216	1.9934	0.239126	8.33618	7.67E-17	6.41E-16
Zmat1	Zmat1	113.326	-1.68288	0.201899	-8.33523	7.73E-17	6.46E-16
Rims2	Rims2	144.171	-1.39952	0.168187	-8.32125	8.70E-17	7.26E-16
Gamt	Gamt	56.8785	-2.32814	0.280199	-8.30888	9.66E-17	8.05E-16
Taf7	Taf7	262.394	1.10143	0.132585	8.3073	9.79E-17	8.15E-16
Pcdhga6	Pcdhga6	43.4009	-3.02629	0.364312	-8.30684	9.83E-17	8.18E-16
Rrm2b	Rrm2b	1690.15	1.0228	0.123231	8.29984	1.04E-16	8.66E-16
Kcnj2	Kcnj2	48.0229	3.21871	0.388002	8.29562	1.08E-16	8.97E-16
Gm42793	Gm42793	45.7628	-3.02167	0.365496	-8.26733	1.37E-16	1.13E-15
Iftap	Iftap	205.264	-1.20875	0.146419	-8.25537	1.51E-16	1.25E-15
Decr1	Decr1	164.601	-1.29954	0.157575	-8.24713	1.62E-16	1.33E-15
Pcdhb5	Pcdhb5	67.386	-2.41111	0.292719	-8.23696	1.77E-16	1.45E-15
Gsap	Gsap	161.172	-1.33236	0.16187	-8.23104	1.86E-16	1.52E-15
Arhgap45	Arhgap45	118.91	-1.51446	0.184064	-8.22793	1.90E-16	1.56E-15
Supt7l	Supt7l	409.908	-1.05356	0.128265	-8.21393	2.14E-16	1.75E-15
Pcdhb16	Pcdhb16	51.0539	-2.5435	0.309699	-8.21281	2.16E-16	1.77E-15
Slco1a5	Slco1a5	196.267	1.21212	0.147964	8.192	2.57E-16	2.10E-15
Ninj2	Ninj2	51.4654	2.90131	0.354207	8.19102	2.59E-16	2.11E-15
Tmem185b	Tmem185b	199.884	-1.20345	0.147002	-8.18664	2.69E-16	2.19E-15
Slc16a10	Slc16a10	131.976	1.50929	0.184394	8.18516	2.72E-16	2.21E-15
Klra6	Klra6	202.711	1.49303	0.182499	8.18101	2.81E-16	2.28E-15
Pfdn1	Pfdn1	3671.59	-1.10447	0.135102	-8.17507	2.96E-16	2.39E-15
Bmper	Bmper	365.076	-1.06066	0.129799	-8.17156	3.04E-16	2.46E-15
Tmco6	Tmco6	256.586	-1.0359	0.126892	-8.16361	3.25E-16	2.63E-15
Tbx3	Tbx3	86.0682	-1.77932	0.218352	-8.14889	3.67E-16	2.97E-15
Gramd2a	Gramd2a	124.982	-1.57358	0.193174	-8.14593	3.76E-16	3.03E-15
Ppp1r9a	Ppp1r9a	263.932	-1.0001	0.122773	-8.14591	3.76E-16	3.03E-15
F2rl1	F2rl1	210.421	-1.15426	0.141711	-8.14517	3.79E-16	3.05E-15
Hoxb9	Hoxb9	64.1771	2.42252	0.297766	8.13565	4.10E-16	3.29E-15
Vwf	Vwf	42.807	3.34593	0.411414	8.13275	4.20E-16	3.36E-15
Lctl	Lctl	53.3532	-2.36337	0.290677	-8.13058	4.27E-16	3.42E-15
Rdm1	Rdm1	167.823	1.3323	0.163863	8.13056	4.27E-16	3.42E-15
Sh3tc1	Sh3tc1	114.536	-1.62513	0.19997	-8.12687	4.41E-16	3.53E-15
Baat	Baat	45.4537	3.07312	0.378491	8.11938	4.69E-16	3.75E-15
Afap1l1	Afap1l1	145.356	-1.38372	0.170812	-8.10084	5.46E-16	4.35E-15
Orm2	Orm2	52.9847	2.75554	0.340232	8.09899	5.54E-16	4.42E-15
Rnasel	Rnasel	78.4638	-1.90274	0.235224	-8.08908	6.01E-16	4.78E-15
Islr	Islr	44.1671	-2.6809	0.331494	-8.08731	6.10E-16	4.85E-15
Gvin-ps3	Gvin-ps3	138.256	1.51107	0.187062	8.07789	6.59E-16	5.23E-15
Tbcc	Tbcc	298.593	-1.06414	0.131833	-8.07186	6.92E-16	5.49E-15
Il1rl2	Il1rl2	51.6386	-2.39498	0.296757	-8.07051	7.00E-16	5.54E-15
Cep83os	Cep83os	178.084	-1.39338	0.173019	-8.0533	8.06E-16	6.35E-15
Igfbp5	Igfbp5	42.0632	3.40415	0.423144	8.0449	8.63E-16	6.80E-15
Eef1a1-ps1	Eef1a1-ps1	360.919	-1.14894	0.143061	-8.0311	9.66E-16	7.57E-15
Ccdc122	Ccdc122	118.156	-1.6375	0.203992	-8.02729	9.97E-16	7.81E-15
Slc2a6	Slc2a6	97.2117	1.76945	0.220582	8.02174	1.04E-15	8.16E-15
Unc13d	Unc13d	107.873	-1.66163	0.207143	-8.02168	1.04E-15	8.16E-15
Haghl	Haghl	612.142	-1.02487	0.127808	-8.0188	1.07E-15	8.35E-15
Matcap2	Matcap2	103.951	1.63841	0.204741	8.00236	1.22E-15	9.51E-15
Hsd17b11	Hsd17b11	124.966	-1.50636	0.188367	-7.99692	1.28E-15	9.93E-15
Gm56781	Gm56781	74.114	2.28953	0.286398	7.99421	1.30E-15	1.01E-14
Tmem126b	Tmem126b	296.331	1.03887	0.12999	7.99193	1.33E-15	1.03E-14
Map3k6	Map3k6	164.696	-1.22313	0.153136	-7.98724	1.38E-15	1.07E-14
Efnb3	Efnb3	119.702	1.57617	0.197824	7.96756	1.62E-15	1.25E-14
Svip	Svip	149.555	-1.53436	0.192888	-7.95466	1.80E-15	1.38E-14
A130014A01Rik	A130014A01Rik	94.8726	1.70091	0.213934	7.95065	1.86E-15	1.43E-14
Hhat	Hhat	129.512	-1.38327	0.174239	-7.93894	2.04E-15	1.57E-14
Krt20	Krt20	40.2931	-2.77377	0.349755	-7.9306	2.18E-15	1.67E-14
Chst7	Chst7	63.2226	2.25745	0.284883	7.92411	2.30E-15	1.76E-14
Cadm2	Cadm2	40.0365	3.83575	0.484212	7.92165	2.34E-15	1.80E-14
Cib2	Cib2	216.374	-1.15365	0.145635	-7.92154	2.35E-15	1.80E-14
Npc1l1	Npc1l1	38.6312	4.1874	0.529959	7.90135	2.76E-15	2.10E-14
Cep15	Cep15	68.4055	-2.01569	0.255172	-7.89932	2.80E-15	2.14E-14
Hlx	Hlx	216.668	1.14742	0.145522	7.88485	3.15E-15	2.40E-14
Gm8355	Gm8355	156.784	-1.55688	0.197616	-7.87833	3.32E-15	2.52E-14
2810403D21Rik	2810403D21Rik	91.9422	-1.75038	0.222199	-7.87753	3.34E-15	2.54E-14
1700086O06Rik	1700086O06Rik	224.535	-1.02672	0.130666	-7.85763	3.91E-15	2.96E-14
Zfp175	Zfp175	164.468	-1.23891	0.15787	-7.84767	4.24E-15	3.20E-14
Ttk	Ttk	305.94	1.06753	0.136061	7.84596	4.30E-15	3.24E-14
Ripor3	Ripor3	50.0316	2.60247	0.332328	7.83104	4.84E-15	3.64E-14
Anxa9	Anxa9	155.834	-1.51829	0.194153	-7.8201	5.28E-15	3.96E-14
Wdhd1	Wdhd1	378.912	1.02861	0.13169	7.81086	5.68E-15	4.26E-14
Il3ra	Il3ra	58.2969	-2.22163	0.284852	-7.79924	6.23E-15	4.66E-14
Cntln	Cntln	295.499	-1.04065	0.133553	-7.79205	6.59E-15	4.93E-14
Cd27	Cd27	49.905	2.54942	0.327323	7.78871	6.77E-15	5.05E-14
Apoe	Apoe	193.076	1.11328	0.14304	7.78294	7.09E-15	5.28E-14
Fkbp14	Fkbp14	300.377	-1.2551	0.161359	-7.77831	7.35E-15	5.47E-14
Tslp	Tslp	128.628	-1.32313	0.170188	-7.77452	7.57E-15	5.64E-14
Mob3b	Mob3b	213.15	1.16102	0.149559	7.76292	8.30E-15	6.17E-14
Gm37625	Gm37625	39.9645	-2.63357	0.340052	-7.74461	9.59E-15	7.09E-14
Bcl2l15	Bcl2l15	82.8177	-1.80532	0.233794	-7.72183	1.15E-14	8.45E-14
Selenbp2	Selenbp2	37.0119	3.48623	0.451648	7.71892	1.17E-14	8.64E-14
Nudt14	Nudt14	372.827	-1.06976	0.138638	-7.71625	1.20E-14	8.82E-14
Fbn1	Fbn1	242.246	-1.07737	0.139639	-7.71537	1.21E-14	8.87E-14
Fetub	Fetub	28.789	-4.05455	0.526078	-7.70712	1.29E-14	9.45E-14
Slc22a15	Slc22a15	173.712	-1.24838	0.162076	-7.70244	1.33E-14	9.79E-14
Mppe1	Mppe1	154.926	-1.22017	0.158438	-7.70124	1.35E-14	9.88E-14
Ppm1j	Ppm1j	73.9108	1.94957	0.2536	7.6876	1.50E-14	1.10E-13
Gm37305	Gm37305	43.4738	-2.54198	0.330746	-7.68561	1.52E-14	1.11E-13
Cd28	Cd28	69.0432	2.02309	0.263812	7.66867	1.74E-14	1.26E-13
Spink10	Spink10	76.8676	-1.91122	0.249372	-7.66414	1.80E-14	1.31E-13
Bcl3	Bcl3	171.288	-1.28945	0.168261	-7.66337	1.81E-14	1.31E-13
Plek2	Plek2	90.1263	-1.64311	0.214698	-7.65309	1.96E-14	1.42E-13
Fam78b	Fam78b	60.6605	-1.97219	0.257789	-7.65039	2.00E-14	1.45E-13
C230035I16Rik	C230035I16Rik	86.1293	-1.84978	0.241861	-7.6481	2.04E-14	1.47E-13
Pkd1l3	Pkd1l3	225.182	1.14882	0.150379	7.63948	2.18E-14	1.57E-13
Gm53031	Gm53031	34.3415	-3.07663	0.40296	-7.63508	2.26E-14	1.62E-13
Tent5c	Tent5c	57.0825	2.35836	0.308891	7.63493	2.26E-14	1.63E-13
Rspo4os	Rspo4os	52.0134	2.40046	0.31478	7.62585	2.42E-14	1.74E-13
Zcwpw1	Zcwpw1	282.869	-1.05095	0.138018	-7.61456	2.65E-14	1.89E-13
Slc18b1	Slc18b1	120.176	-1.39889	0.183833	-7.60957	2.75E-14	1.97E-13
Pcdhb21	Pcdhb21	93.4745	-1.70167	0.223751	-7.60521	2.84E-14	2.03E-13
Mblac2	Mblac2	284.482	-1.04544	0.137711	-7.59149	3.16E-14	2.25E-13
Neil1	Neil1	202.183	-1.11797	0.147321	-7.58865	3.23E-14	2.30E-13
Gm28809	Gm28809	82.2245	-1.7374	0.229196	-7.58043	3.44E-14	2.45E-13
Rmdn2	Rmdn2	137.511	-1.32815	0.175306	-7.57618	3.56E-14	2.53E-13
Lepr	Lepr	53.446	-2.0896	0.276525	-7.55662	4.14E-14	2.92E-13
Hcar2	Hcar2	34.7822	-3.03556	0.402613	-7.53964	4.71E-14	3.32E-13
Stap2	Stap2	257.223	-1.03732	0.137616	-7.53783	4.78E-14	3.37E-13
Plxna4	Plxna4	125.949	-1.29059	0.171364	-7.53129	5.02E-14	3.53E-13
Tmem151a	Tmem151a	197.053	1.10314	0.146507	7.52962	5.09E-14	3.58E-13
Adamts2	Adamts2	34.272	-2.83948	0.377427	-7.52326	5.34E-14	3.75E-13
Gm4149	Gm4149	155.732	-2.00359	0.266472	-7.51897	5.52E-14	3.87E-13
Cngb1	Cngb1	46.3505	-2.35568	0.313779	-7.50745	6.03E-14	4.22E-13
Hao1	Hao1	81.9648	-1.70015	0.226615	-7.50238	6.27E-14	4.37E-13
Gm47237	Gm47237	43.2638	3.12037	0.416022	7.5005	6.36E-14	4.43E-13
Serpinb1a	Serpinb1a	100.127	-1.4424	0.192781	-7.48206	7.32E-14	5.08E-13
4921536K21Rik	4921536K21Rik	100.169	1.57625	0.210966	7.47162	7.92E-14	5.48E-13
Gm51425	Gm51425	267.725	1.0953	0.146678	7.46739	8.18E-14	5.66E-13
Ccdc149	Ccdc149	80.9344	-1.755	0.235678	-7.44659	9.58E-14	6.60E-13
Pcdh17	Pcdh17	82.9573	1.93679	0.260136	7.44531	9.67E-14	6.65E-13
Gramd1b	Gramd1b	111.458	-1.56812	0.210714	-7.44193	9.92E-14	6.82E-13
Tigd3	Tigd3	62.7595	2.03357	0.273443	7.4369	1.03E-13	7.08E-13
Id4	Id4	1451.03	-1.10335	0.148447	-7.4326	1.06E-13	7.31E-13
Ahcyl	Ahcyl	129.823	-2.17671	0.293957	-7.40487	1.31E-13	8.99E-13
Arhgap6	Arhgap6	89.149	-1.7058	0.230486	-7.40089	1.35E-13	9.25E-13
Sec31b	Sec31b	138.138	1.32609	0.179484	7.38833	1.49E-13	1.02E-12
Oit3	Oit3	84.8994	1.74982	0.236985	7.38365	1.54E-13	1.05E-12
Chd5	Chd5	200.966	-1.18201	0.160984	-7.34238	2.10E-13	1.42E-12
Lurap1	Lurap1	212.394	-1.07931	0.147313	-7.32665	2.36E-13	1.59E-12
Prr7	Prr7	90.0321	1.63567	0.223309	7.3247	2.39E-13	1.62E-12
Ntrk3	Ntrk3	31.226	-3.03371	0.414533	-7.31836	2.51E-13	1.69E-12
Gm49492	Gm49492	32.2182	-3.16695	0.433145	-7.31151	2.64E-13	1.78E-12
Homez	Homez	95.681	-1.48153	0.202806	-7.30517	2.77E-13	1.86E-12
Ptprt	Ptprt	56.2819	2.19947	0.30124	7.30138	2.85E-13	1.91E-12
Gm43085	Gm43085	25.1936	-4.47348	0.612716	-7.30107	2.85E-13	1.91E-12
4930442G10Rik	4930442G10Rik	84.1953	-1.57449	0.215926	-7.29179	3.06E-13	2.05E-12
Adck2	Adck2	146.957	-1.2218	0.167736	-7.28407	3.24E-13	2.17E-12
Dennd2a	Dennd2a	29.3794	-3.07694	0.422575	-7.28142	3.30E-13	2.21E-12
Wnt4	Wnt4	80.0925	1.93858	0.266613	7.27113	3.56E-13	2.38E-12
Gdpd2	Gdpd2	43.2805	-2.47159	0.34031	-7.26276	3.79E-13	2.53E-12
Snhg7os	Snhg7os	65.2237	1.99564	0.274837	7.26117	3.84E-13	2.55E-12
Gatd1	Gatd1	325.207	-1.03683	0.142948	-7.25316	4.07E-13	2.71E-12
Grip1	Grip1	86.7024	1.66978	0.230264	7.25159	4.12E-13	2.74E-12
C1qtnf12	C1qtnf12	132.742	-1.2308	0.170115	-7.2351	4.65E-13	3.08E-12
Gm44731	Gm44731	94.3487	-1.54319	0.21356	-7.22601	4.97E-13	3.28E-12
Gm30042	Gm30042	141.716	-1.17858	0.163112	-7.2256	4.99E-13	3.29E-12
Dkk2	Dkk2	30.1712	-2.98351	0.413287	-7.21899	5.24E-13	3.45E-12
Mef2b	Mef2b	38.3569	2.79705	0.387924	7.2103	5.58E-13	3.67E-12
Gm9616	Gm9616	291.589	-1.29974	0.180895	-7.18507	6.72E-13	4.39E-12
Kcnh1	Kcnh1	32.0383	-2.78373	0.387959	-7.17532	7.21E-13	4.71E-12
5730409N16Rik	5730409N16Rik	42.5635	2.53492	0.35329	7.17519	7.22E-13	4.71E-12
Zfp414	Zfp414	289.22	-1.08042	0.150629	-7.1727	7.35E-13	4.79E-12
4930429D17Rik	4930429D17Rik	139.791	-1.18063	0.164745	-7.16639	7.70E-13	5.00E-12
Gm18609	Gm18609	168.293	1.22813	0.171433	7.16387	7.84E-13	5.09E-12
Rpl6l	Rpl6l	178.269	-1.17263	0.163812	-7.15839	8.16E-13	5.29E-12
Ephb2	Ephb2	96.9792	-1.47623	0.206468	-7.14989	8.68E-13	5.61E-12
Pik3cd	Pik3cd	219.838	-1.09639	0.153644	-7.13587	9.62E-13	6.20E-12
Zfp850	Zfp850	183.439	1.14641	0.160664	7.13548	9.64E-13	6.22E-12
Smim1	Smim1	36.1847	-2.55083	0.358181	-7.12162	1.07E-12	6.87E-12
Gm7729	Gm7729	80.6625	-1.97103	0.276887	-7.11853	1.09E-12	7.02E-12
Kif5c	Kif5c	129.734	-1.22521	0.17237	-7.10799	1.18E-12	7.56E-12
Dancr	Dancr	184.473	-1.08975	0.15387	-7.08231	1.42E-12	9.04E-12
Cpt1c	Cpt1c	77.9188	-1.68355	0.237787	-7.08007	1.44E-12	9.18E-12
Dapk1	Dapk1	187.961	-1.02467	0.144738	-7.07948	1.45E-12	9.22E-12
P3h4	P3h4	122.227	-1.38719	0.196009	-7.07722	1.47E-12	9.37E-12
Tmod2	Tmod2	148.209	-1.3081	0.185241	-7.06159	1.65E-12	1.05E-11
Gpc5	Gpc5	32.7857	3.531	0.500405	7.05628	1.71E-12	1.09E-11
Dcdc2c	Dcdc2c	158.019	-1.10792	0.157139	-7.05056	1.78E-12	1.13E-11
Mpp2	Mpp2	67.9004	1.81733	0.258273	7.03648	1.97E-12	1.25E-11
Senp8	Senp8	170.188	-1.05393	0.149799	-7.03565	1.98E-12	1.25E-11
Jmjd8	Jmjd8	209.32	-1.16161	0.165112	-7.03527	1.99E-12	1.25E-11
Efcab8	Efcab8	61.6993	1.94752	0.277152	7.02692	2.11E-12	1.33E-11
Gm47547	Gm47547	25.9378	-4.18099	0.5951	-7.0257	2.13E-12	1.34E-11
Agbl3	Agbl3	223.573	-1.13823	0.162331	-7.01181	2.35E-12	1.48E-11
Omd	Omd	25.499	-3.64708	0.520474	-7.00724	2.43E-12	1.53E-11
Pcdhgb7	Pcdhgb7	90.301	-1.47568	0.2109	-6.99707	2.61E-12	1.64E-11
Gm10288	Gm10288	267.091	-1.41291	0.201931	-6.99702	2.61E-12	1.64E-11
Galnt15	Galnt15	125.706	-1.3014	0.18631	-6.98512	2.85E-12	1.78E-11
Naaladl2	Naaladl2	49.135	-1.96451	0.281326	-6.98306	2.89E-12	1.81E-11
Kcnab2	Kcnab2	115.133	1.31972	0.189183	6.9759	3.04E-12	1.90E-11
Morn2	Morn2	46.9804	-2.20254	0.316201	-6.96562	3.27E-12	2.04E-11
Bscl2	Bscl2	241.597	1.03986	0.149339	6.96312	3.33E-12	2.07E-11
Rsph3a	Rsph3a	188.168	-1.04694	0.15063	-6.95045	3.64E-12	2.26E-11
Gale	Gale	274.093	-1.01099	0.145512	-6.94778	3.71E-12	2.30E-11
Gm15731	Gm15731	35.6922	-2.40162	0.346385	-6.93339	4.11E-12	2.54E-11
Fa2h	Fa2h	30.7709	4.88189	0.704273	6.93181	4.15E-12	2.56E-11
S100a7a	S100a7a	159.468	1.20515	0.174334	6.91287	4.75E-12	2.92E-11
Ttn	Ttn	52.9098	2.01792	0.292124	6.90776	4.92E-12	3.03E-11
Ropn1l	Ropn1l	29.4879	-2.81384	0.407868	-6.8989	5.24E-12	3.22E-11
Gm15427	Gm15427	1021.81	-1.0681	0.15486	-6.89715	5.31E-12	3.26E-11
Sh2d4b	Sh2d4b	45.4649	2.24561	0.326278	6.8825	5.88E-12	3.60E-11
Zfp781a	Zfp781a	146.648	-1.1136	0.161931	-6.87705	6.11E-12	3.74E-11
Med12l	Med12l	52.7945	2.00386	0.291565	6.87277	6.30E-12	3.85E-11
Apol8	Apol8	43.8424	-2.49623	0.363209	-6.8727	6.30E-12	3.85E-11
Kbtbd8	Kbtbd8	49.3214	2.17483	0.316725	6.86663	6.57E-12	4.01E-11
Cyb5rl	Cyb5rl	89.4552	-1.43719	0.209313	-6.86621	6.59E-12	4.02E-11
Dlgap2	Dlgap2	114.785	1.3065	0.190486	6.85878	6.95E-12	4.24E-11
Nyap2	Nyap2	29.7271	4.5615	0.666353	6.84547	7.62E-12	4.64E-11
Gm19276	Gm19276	29.2814	-2.93673	0.429987	-6.82981	8.50E-12	5.16E-11
Ptgs1	Ptgs1	125.887	-1.17188	0.171635	-6.82773	8.63E-12	5.23E-11
Cdc6	Cdc6	139.135	1.20242	0.176573	6.80977	9.78E-12	5.91E-11
Shox2	Shox2	155.443	1.09925	0.16165	6.80015	1.05E-11	6.30E-11
Capn6	Capn6	137.043	1.28873	0.189753	6.79162	1.11E-11	6.67E-11
Svbp	Svbp	285.618	-1.04125	0.153333	-6.79079	1.12E-11	6.70E-11
Gm37145	Gm37145	178.596	-1.07302	0.158114	-6.78639	1.15E-11	6.89E-11
C1rl	C1rl	60.3942	-1.92144	0.283879	-6.76851	1.30E-11	7.77E-11
Gm12966	Gm12966	88.4593	-1.92807	0.285419	-6.75524	1.43E-11	8.50E-11
Rtn4r	Rtn4r	35.2817	2.65661	0.393316	6.75438	1.43E-11	8.55E-11
Wnt10a	Wnt10a	84.6969	-1.48281	0.219879	-6.74376	1.54E-11	9.18E-11
Klhl30	Klhl30	144.049	-1.26198	0.187367	-6.73531	1.64E-11	9.71E-11
AI661453	AI661453	87.1014	-1.41285	0.209891	-6.73137	1.68E-11	9.96E-11
Micu3	Micu3	782.994	1.18057	0.175389	6.73119	1.68E-11	9.97E-11
Casd1	Casd1	127.646	-1.50111	0.223228	-6.72459	1.76E-11	1.04E-10
Siglec1	Siglec1	29.0206	3.59135	0.534385	6.72054	1.81E-11	1.07E-10
0710001A04Rik	0710001A04Rik	26.7998	-3.7129	0.5528	-6.71653	1.86E-11	1.10E-10
Fbxl21	Fbxl21	147.303	-1.11741	0.166438	-6.71364	1.90E-11	1.12E-10
Acy3	Acy3	35.0278	-2.44749	0.364573	-6.7133	1.90E-11	1.12E-10
Necab3	Necab3	77.487	1.56071	0.232589	6.71017	1.94E-11	1.15E-10
Ddx4	Ddx4	51.9499	2.02604	0.302016	6.7084	1.97E-11	1.16E-10
Slc25a45	Slc25a45	71.3202	-1.53606	0.229002	-6.70763	1.98E-11	1.17E-10
Uba52rt	Uba52rt	311.847	-1.03876	0.155001	-6.70164	2.06E-11	1.21E-10
Gm41609	Gm41609	143.638	1.17304	0.17508	6.7	2.08E-11	1.23E-10
Pde8a	Pde8a	94.2593	1.42757	0.213155	6.69733	2.12E-11	1.25E-10
Eng	Eng	58.5523	-1.69582	0.253858	-6.68021	2.39E-11	1.40E-10
Fancg	Fancg	119.254	-1.32227	0.197993	-6.6784	2.42E-11	1.42E-10
Gad2	Gad2	84.1449	-1.41869	0.212456	-6.67756	2.43E-11	1.43E-10
Wdpcp	Wdpcp	110.759	-1.24737	0.186906	-6.67378	2.49E-11	1.46E-10
Gm44764	Gm44764	50.515	-1.98878	0.298468	-6.66331	2.68E-11	1.57E-10
Adam19	Adam19	65.0495	-1.63454	0.246703	-6.62552	3.46E-11	2.01E-10
Tspyl3	Tspyl3	59.0156	1.8474	0.279085	6.61949	3.60E-11	2.09E-10
Gm4524	Gm4524	137.983	1.2018	0.181613	6.61734	3.66E-11	2.12E-10
Arap3	Arap3	34.2769	-2.54447	0.384787	-6.61267	3.77E-11	2.19E-10
Syt12	Syt12	145.357	-1.30189	0.196985	-6.60909	3.87E-11	2.24E-10
Churc1	Churc1	106.361	-1.35713	0.206275	-6.57922	4.73E-11	2.72E-10
Pigh	Pigh	73.2875	-1.65938	0.252407	-6.57424	4.89E-11	2.81E-10
Trim12a	Trim12a	44.6741	-2.08624	0.31785	-6.56358	5.25E-11	3.01E-10
Gm15777	Gm15777	165.791	-1.13011	0.17252	-6.55059	5.73E-11	3.28E-10
Cradd	Cradd	128.205	-1.23589	0.188717	-6.54887	5.80E-11	3.32E-10
Galntl6	Galntl6	38.3418	2.41175	0.368322	6.54795	5.83E-11	3.34E-10
Gm36899	Gm36899	50.1343	-2.0029	0.305994	-6.54556	5.93E-11	3.39E-10
Iglon5	Iglon5	30.2367	-3.1865	0.487342	-6.53853	6.21E-11	3.55E-10
Adgrg1	Adgrg1	242.617	-1.00835	0.154263	-6.53658	6.29E-11	3.59E-10
Siglecg	Siglecg	52.383	1.95787	0.29954	6.53623	6.31E-11	3.60E-10
Edil3	Edil3	249.92	-1.03833	0.159266	-6.51945	7.06E-11	4.02E-10
Tm4sf4	Tm4sf4	172.822	-1.00021	0.153751	-6.50541	7.75E-11	4.40E-10
Gm9776	Gm9776	45.3363	-1.94623	0.299391	-6.50063	8.00E-11	4.53E-10
Gm9826	Gm9826	52.5561	-2.78679	0.42886	-6.49814	8.13E-11	4.60E-10
Pcdhga7	Pcdhga7	35.3848	-2.22803	0.342879	-6.49801	8.14E-11	4.61E-10
Atf7ip2	Atf7ip2	32.7976	2.74756	0.423085	6.49411	8.35E-11	4.72E-10
Hdac1-ps	Hdac1-ps	46.4461	-2.1759	0.335091	-6.49346	8.39E-11	4.74E-10
Acox2	Acox2	74.1253	1.62941	0.251523	6.47816	9.28E-11	5.23E-10
Prss27	Prss27	127.957	-1.27558	0.196928	-6.47739	9.33E-11	5.25E-10
Esx1	Esx1	50.2577	2.07673	0.32111	6.46734	9.97E-11	5.60E-10
Vsir	Vsir	35.3915	-2.46581	0.381639	-6.4611	1.04E-10	5.83E-10
Pcdhb14	Pcdhb14	51.4822	-2.15949	0.334413	-6.45756	1.06E-10	5.96E-10
Echdc1	Echdc1	194.331	-1.17124	0.181403	-6.45656	1.07E-10	5.99E-10
Cnbd2	Cnbd2	63.7813	1.72254	0.266822	6.45576	1.08E-10	6.02E-10
Trim68	Trim68	126.456	-1.19406	0.185134	-6.44971	1.12E-10	6.26E-10
Syngr3	Syngr3	38.6754	2.3128	0.358853	6.44499	1.16E-10	6.45E-10
Fam43a	Fam43a	217.195	-1.13079	0.175668	-6.43713	1.22E-10	6.78E-10
Tlcd4	Tlcd4	29.3681	3.01295	0.468417	6.43221	1.26E-10	6.99E-10
Slc40a1	Slc40a1	58.3422	-1.75698	0.27336	-6.42734	1.30E-10	7.21E-10
Dach1	Dach1	100.702	1.49688	0.232902	6.42706	1.30E-10	7.22E-10
Ppbp	Ppbp	31.4701	-2.39556	0.372845	-6.42509	1.32E-10	7.31E-10
Gm19705	Gm19705	119.987	1.36961	0.213381	6.41859	1.38E-10	7.63E-10
Phyhd1	Phyhd1	91.2925	-1.38155	0.215537	-6.40982	1.46E-10	8.06E-10
Gm25047	Gm25047	62.3211	2.6571	0.415184	6.39981	1.56E-10	8.59E-10
Apol9b	Apol9b	31.9763	-2.5196	0.393916	-6.39628	1.59E-10	8.78E-10
Mcf2l	Mcf2l	62.9108	-1.61883	0.254039	-6.37238	1.86E-10	1.02E-09
Usp17la	Usp17la	117.29	-1.1906	0.186958	-6.36825	1.91E-10	1.05E-09
Ttc38	Ttc38	120.171	-1.40371	0.220634	-6.36216	1.99E-10	1.09E-09
BC018473	BC018473	25.932	4.61444	0.725975	6.3562	2.07E-10	1.13E-09
Negr1	Negr1	29.681	2.75023	0.432889	6.3532	2.11E-10	1.15E-09
Cyfip2	Cyfip2	48.9797	1.99422	0.314082	6.34936	2.16E-10	1.18E-09
Gm16973	Gm16973	144.343	1.14119	0.179869	6.34453	2.23E-10	1.22E-09
Gm14221	Gm14221	121.198	-1.15805	0.182655	-6.34007	2.30E-10	1.25E-09
Grhl1	Grhl1	36.6169	2.34334	0.369877	6.33547	2.37E-10	1.29E-09
Gm57404	Gm57404	142.162	1.10734	0.174918	6.33066	2.44E-10	1.33E-09
Camk2n2	Camk2n2	116.252	1.2972	0.20492	6.33029	2.45E-10	1.33E-09
Nap1l2	Nap1l2	43.0677	2.06124	0.326025	6.32234	2.58E-10	1.40E-09
C330018D20Rik	C330018D20Rik	132.383	-1.20803	0.191425	-6.31073	2.78E-10	1.50E-09
Shld1	Shld1	85.5903	-1.44933	0.229807	-6.30672	2.85E-10	1.54E-09
Grcc10	Grcc10	172.334	-1.07043	0.169896	-6.30052	2.97E-10	1.60E-09
Fam167a	Fam167a	68.8149	-1.6152	0.256434	-6.29869	3.00E-10	1.62E-09
Mis18bp1	Mis18bp1	418.381	1.0576	0.167968	6.29643	3.05E-10	1.64E-09
Olfml3	Olfml3	27.1887	-2.62986	0.418363	-6.28606	3.26E-10	1.75E-09
AA414768	AA414768	21.0106	-3.58051	0.569677	-6.28515	3.28E-10	1.76E-09
Gm8399	Gm8399	130.928	-1.6232	0.25826	-6.28513	3.28E-10	1.76E-09
Tusc1	Tusc1	99.1629	-1.23426	0.196605	-6.27787	3.43E-10	1.84E-09
Cela1	Cela1	44.5529	-1.99707	0.318509	-6.27006	3.61E-10	1.93E-09
Klhdc8b	Klhdc8b	145.305	-1.06636	0.170085	-6.26959	3.62E-10	1.94E-09
Kdr	Kdr	42.1105	2.2152	0.353596	6.26477	3.73E-10	2.00E-09
Zbtb45	Zbtb45	142.155	-1.16291	0.185921	-6.25485	3.98E-10	2.12E-09
Sfxn4	Sfxn4	75.9085	-1.39558	0.223595	-6.24155	4.33E-10	2.31E-09
Piwil2	Piwil2	30.9865	2.73744	0.439795	6.22436	4.84E-10	2.57E-09
Cspg5	Cspg5	26.0916	3.04215	0.48977	6.21139	5.25E-10	2.79E-09
Tg	Tg	65.8797	-1.68585	0.271448	-6.21057	5.28E-10	2.80E-09
Gm42890	Gm42890	151.527	1.07161	0.17288	6.1986	5.70E-10	3.02E-09
Hint2	Hint2	66.8128	-1.49486	0.241395	-6.1926	5.92E-10	3.13E-09
Ostn	Ostn	27.8505	3.03655	0.491419	6.17914	6.45E-10	3.40E-09
Kif15	Kif15	263.066	1.17786	0.190691	6.1768	6.54E-10	3.45E-09
Srrm4os	Srrm4os	46.9694	2.02016	0.327105	6.17586	6.58E-10	3.46E-09
2700054A10Rik	2700054A10Rik	120.809	-1.10106	0.178378	-6.17264	6.72E-10	3.53E-09
Cgas	Cgas	85.4031	1.39624	0.226728	6.15823	7.36E-10	3.86E-09
Arhgap36	Arhgap36	51.2537	1.85027	0.300609	6.15507	7.50E-10	3.93E-09
Slc22a13b	Slc22a13b	81.2255	1.44591	0.235467	6.14061	8.22E-10	4.30E-09
Pde1b	Pde1b	106.336	-1.18547	0.193135	-6.13807	8.35E-10	4.37E-09
Galnt3	Galnt3	53.262	1.77558	0.289533	6.13256	8.65E-10	4.51E-09
Gm13073	Gm13073	112.984	1.21096	0.197769	6.12313	9.18E-10	4.78E-09
Gpr174	Gpr174	22.6793	4.42827	0.724506	6.11212	9.83E-10	5.12E-09
Gabrb2	Gabrb2	58.0596	1.69708	0.278013	6.10434	1.03E-09	5.36E-09
Slc7a4	Slc7a4	46.243	-1.73261	0.28386	-6.10376	1.04E-09	5.38E-09
Csf2ra	Csf2ra	39.6812	-1.92972	0.316224	-6.10238	1.04E-09	5.42E-09
Grem2	Grem2	18.1143	-3.78877	0.621739	-6.09382	1.10E-09	5.71E-09
Gm47814	Gm47814	120.391	1.29693	0.212987	6.08923	1.13E-09	5.87E-09
Gm9755	Gm9755	43.7797	-2.35437	0.386824	-6.0864	1.15E-09	5.97E-09
Gm36445	Gm36445	145.444	1.0046	0.165359	6.07522	1.24E-09	6.38E-09
Gm56703	Gm56703	60.3409	-1.55531	0.256134	-6.07225	1.26E-09	6.50E-09
Arhgef37	Arhgef37	114.857	-1.1175	0.184039	-6.07207	1.26E-09	6.51E-09
Gdap1l1	Gdap1l1	38.947	2.17452	0.358371	6.0678	1.30E-09	6.68E-09
Mfsd2b	Mfsd2b	104.126	1.15956	0.191162	6.06584	1.31E-09	6.75E-09
Arl4d	Arl4d	113.609	1.23517	0.203744	6.06237	1.34E-09	6.90E-09
Gm42655	Gm42655	22.9919	3.54398	0.584718	6.06101	1.35E-09	6.95E-09
Gng3	Gng3	71.8817	1.57064	0.259214	6.05923	1.37E-09	7.02E-09
Grpr	Grpr	105.4	1.37176	0.226398	6.05904	1.37E-09	7.03E-09
6030443J06Rik	6030443J06Rik	76.4556	-1.37747	0.227396	-6.05756	1.38E-09	7.09E-09
Ift70b	Ift70b	40.4533	-1.95397	0.322589	-6.05715	1.39E-09	7.10E-09
Lck	Lck	50.7633	1.78089	0.294067	6.05608	1.39E-09	7.15E-09
Crabp1	Crabp1	196.956	-1.01915	0.168376	-6.05282	1.42E-09	7.29E-09
Prelp	Prelp	18.7532	-3.39549	0.561454	-6.04766	1.47E-09	7.52E-09
Ptgr1	Ptgr1	128.933	-1.0901	0.180594	-6.03617	1.58E-09	8.07E-09
Gm6789	Gm6789	241.481	-1.42722	0.236757	-6.02819	1.66E-09	8.46E-09
Trim6	Trim6	51.3384	-1.6958	0.281418	-6.02591	1.68E-09	8.58E-09
Col27a1	Col27a1	75.5173	-1.33105	0.221103	-6.02005	1.74E-09	8.89E-09
Gm7361	Gm7361	17.4249	-4.35579	0.723858	-6.01746	1.77E-09	9.02E-09
Zfp174	Zfp174	110.531	-1.16223	0.193159	-6.01697	1.78E-09	9.04E-09
Gm13932	Gm13932	32.0564	2.35382	0.391681	6.00954	1.86E-09	9.45E-09
Camkmt	Camkmt	102.678	-1.22525	0.204208	-5.99999	1.97E-09	1.00E-08
Gvin2	Gvin2	232.237	1.26781	0.211654	5.99001	2.10E-09	1.06E-08
Robo2	Robo2	96.5716	1.23366	0.206366	5.97802	2.26E-09	1.14E-08
Spc24	Spc24	106.579	1.34152	0.224486	5.97599	2.29E-09	1.15E-08
Fez1	Fez1	114.02	-1.08426	0.181984	-5.95798	2.55E-09	1.28E-08
Klhl23	Klhl23	21.4076	-2.96452	0.497607	-5.95756	2.56E-09	1.29E-08
Gsdmd	Gsdmd	26.7392	-2.48499	0.417283	-5.95516	2.60E-09	1.30E-08
Gas7	Gas7	38.3048	-2.10894	0.354276	-5.95281	2.64E-09	1.32E-08
Ptpn5	Ptpn5	114.981	-1.08978	0.18318	-5.94919	2.69E-09	1.35E-08
Cnih2	Cnih2	50.1552	1.71275	0.288409	5.9386	2.87E-09	1.44E-08
Bbs1	Bbs1	154.053	1.02898	0.173435	5.93296	2.98E-09	1.49E-08
Zmynd15	Zmynd15	29.534	-2.33763	0.394349	-5.92782	3.07E-09	1.53E-08
Gm16386	Gm16386	90.4194	-1.42378	0.24027	-5.92574	3.11E-09	1.55E-08
Hcn1	Hcn1	80.9495	-1.32502	0.22371	-5.92293	3.16E-09	1.58E-08
Gm34086	Gm34086	43.2113	2.11481	0.357803	5.91054	3.41E-09	1.70E-08
Pdk4	Pdk4	24.9044	-2.47325	0.41849	-5.90993	3.42E-09	1.70E-08
Txk	Txk	16.36	-4.86401	0.823495	-5.90654	3.49E-09	1.74E-08
Vmn2r3	Vmn2r3	36.182	4.41883	0.748536	5.9033	3.56E-09	1.77E-08
Calr4	Calr4	20.3573	-2.97822	0.504627	-5.90182	3.60E-09	1.78E-08
Akr1b7	Akr1b7	24.6856	2.95119	0.500211	5.8999	3.64E-09	1.80E-08
Myo1a	Myo1a	36.7256	2.11669	0.358813	5.89915	3.65E-09	1.81E-08
Camk1g	Camk1g	21.4131	-3.04501	0.516458	-5.89595	3.73E-09	1.85E-08
Vip	Vip	23.3389	-2.77283	0.470542	-5.89285	3.80E-09	1.88E-08
Dhrs3	Dhrs3	22.2243	-3.02585	0.513587	-5.8916	3.82E-09	1.89E-08
Gm14207	Gm14207	39.9539	2.03044	0.34484	5.88808	3.91E-09	1.93E-08
Nova2	Nova2	31.4346	2.32729	0.395409	5.88577	3.96E-09	1.96E-08
Axdnd1	Axdnd1	64.4395	1.54356	0.262541	5.87932	4.12E-09	2.04E-08
H2-M10.1	H2-M10.1	23.7711	5.2586	0.894649	5.87784	4.16E-09	2.05E-08
Gm47798	Gm47798	24.809	-2.6016	0.442636	-5.87751	4.16E-09	2.06E-08
Mylip	Mylip	118.113	1.11821	0.190378	5.87365	4.26E-09	2.10E-08
Smarca1	Smarca1	20.0124	-3.24577	0.5537	-5.86196	4.57E-09	2.25E-08
Car14	Car14	30.0626	2.45533	0.419157	5.85778	4.69E-09	2.30E-08
Tcf7l1	Tcf7l1	136.879	-1.04961	0.179253	-5.85545	4.76E-09	2.34E-08
F2rl2	F2rl2	34.9181	-2.12622	0.363133	-5.85523	4.76E-09	2.34E-08
Me3	Me3	138.902	1.02997	0.175911	5.85504	4.77E-09	2.34E-08
Fign	Fign	51.3787	1.66526	0.284423	5.85489	4.77E-09	2.34E-08
Nr2c2ap	Nr2c2ap	144.924	1.08284	0.18497	5.85414	4.79E-09	2.35E-08
Gm13241	Gm13241	129.972	-1.04896	0.179186	-5.85399	4.80E-09	2.35E-08
Gm48583	Gm48583	41.9316	-2.24362	0.383359	-5.85253	4.84E-09	2.37E-08
Sbk3	Sbk3	35.9837	2.14581	0.366869	5.84896	4.95E-09	2.42E-08
Gm30025	Gm30025	53.9874	-1.55392	0.265715	-5.84808	4.97E-09	2.43E-08
Ripply1	Ripply1	15.9029	-4.82312	0.824855	-5.84723	5.00E-09	2.44E-08
Trabd2b	Trabd2b	30.3218	-2.24855	0.385454	-5.83352	5.43E-09	2.65E-08
Tmod1	Tmod1	39.2237	2.04812	0.351226	5.83136	5.50E-09	2.68E-08
Gm49700	Gm49700	43.1418	-2.13645	0.366627	-5.82732	5.63E-09	2.75E-08
Rasip1	Rasip1	87.3981	-1.26617	0.217998	-5.80816	6.32E-09	3.07E-08
Ces2g	Ces2g	38.6943	-1.95175	0.336066	-5.80765	6.34E-09	3.08E-08
Aldh1a1	Aldh1a1	138.704	-1.0279	0.177067	-5.80512	6.43E-09	3.12E-08
1700028E11Rik	1700028E11Rik	51.8167	-1.76143	0.303531	-5.80313	6.51E-09	3.16E-08
Boc	Boc	57.2158	-1.62251	0.279982	-5.79506	6.83E-09	3.31E-08
Gm11351	Gm11351	16.4426	7.19884	1.24295	5.79174	6.97E-09	3.37E-08
Tmem91	Tmem91	33.5452	2.42098	0.418152	5.78971	7.05E-09	3.41E-08
A3galt2	A3galt2	49.3671	1.71285	0.29632	5.7804	7.45E-09	3.60E-08
D5Ertd615e	D5Ertd615e	119.497	1.02376	0.177236	5.77624	7.64E-09	3.69E-08
Ldb3	Ldb3	36.2691	-2.08976	0.362494	-5.76496	8.17E-09	3.93E-08
Gm42686	Gm42686	19.5416	-2.89939	0.5037	-5.75619	8.60E-09	4.14E-08
Xylb	Xylb	130.896	1.08308	0.188222	5.75428	8.70E-09	4.18E-08
6330562C20Rik	6330562C20Rik	61.0484	-1.61268	0.280602	-5.7472	9.07E-09	4.36E-08
Fam229b	Fam229b	43.5645	-1.85667	0.323428	-5.74061	9.43E-09	4.52E-08
Il1rn	Il1rn	55.429	-1.4794	0.257875	-5.73688	9.64E-09	4.62E-08
Gm10156	Gm10156	24.2519	-2.83631	0.49457	-5.73489	9.76E-09	4.67E-08
Pcdhga4	Pcdhga4	22.9071	-2.59927	0.453356	-5.73341	9.84E-09	4.71E-08
Gm49291	Gm49291	47.8408	-1.87957	0.327987	-5.73063	1.00E-08	4.78E-08
Ccl9	Ccl9	43.1585	-1.88302	0.328826	-5.72648	1.03E-08	4.90E-08
Fbxo17	Fbxo17	94.7598	-1.20664	0.210833	-5.72317	1.05E-08	4.99E-08
Nr3c2	Nr3c2	74.4227	1.30312	0.227709	5.72276	1.05E-08	5.00E-08
Tfap2b	Tfap2b	62.2075	1.48986	0.260416	5.72108	1.06E-08	5.05E-08
Tmem200a	Tmem200a	69.6635	-1.38766	0.242679	-5.71808	1.08E-08	5.14E-08
Ralyl	Ralyl	84.8665	1.26606	0.221518	5.71538	1.09E-08	5.22E-08
Rad9b	Rad9b	81.918	-1.21888	0.213354	-5.71295	1.11E-08	5.29E-08
Lims2	Lims2	35.3498	2.06183	0.361793	5.69891	1.21E-08	5.73E-08
Ptpn6	Ptpn6	27.3456	-2.52546	0.44376	-5.69105	1.26E-08	6.00E-08
Lrrc49	Lrrc49	111.369	-1.07399	0.188725	-5.69078	1.26E-08	6.00E-08
Igf1	Igf1	15.9445	-4.48668	0.788511	-5.69006	1.27E-08	6.03E-08
Grin3a	Grin3a	53.7989	1.64458	0.289242	5.68584	1.30E-08	6.17E-08
Acmsd	Acmsd	68.9741	-1.29702	0.228559	-5.67476	1.39E-08	6.56E-08
Asb4	Asb4	31.6115	-1.98681	0.350125	-5.67459	1.39E-08	6.57E-08
Tmc7	Tmc7	32.2528	2.22714	0.393278	5.66301	1.49E-08	7.01E-08
Gm29680	Gm29680	83.5148	1.20531	0.212999	5.65878	1.52E-08	7.18E-08
Zfp239	Zfp239	86.1583	-1.26868	0.22424	-5.65768	1.53E-08	7.23E-08
Slc2a5	Slc2a5	19.0725	-2.86132	0.505996	-5.65483	1.56E-08	7.35E-08
Zfp932	Zfp932	208.92	-1.11147	0.196567	-5.65438	1.56E-08	7.36E-08
Smpd5	Smpd5	53.6966	-1.46975	0.259972	-5.65348	1.57E-08	7.40E-08
Cxcr6	Cxcr6	33.5754	-1.94921	0.345019	-5.64955	1.61E-08	7.56E-08
Btg4	Btg4	32.6339	2.12684	0.376886	5.6432	1.67E-08	7.84E-08
Arg2	Arg2	25.5877	2.68307	0.475522	5.64237	1.68E-08	7.87E-08
Ccdc159	Ccdc159	89.0857	-1.26135	0.22407	-5.62927	1.81E-08	8.48E-08
Tgfb1i1	Tgfb1i1	40.5992	-1.78797	0.31765	-5.62873	1.82E-08	8.50E-08
Prkaa2	Prkaa2	118.343	1.04621	0.185932	5.62686	1.84E-08	8.59E-08
9930012K11Rik	9930012K11Rik	98.839	-1.06816	0.190148	-5.61749	1.94E-08	9.05E-08
Gm12259	Gm12259	65.1583	1.37171	0.244253	5.61594	1.95E-08	9.13E-08
Fendrr	Fendrr	54.9802	1.53195	0.272979	5.61197	2.00E-08	9.33E-08
Scn2a	Scn2a	58.2344	-1.39867	0.249388	-5.60841	2.04E-08	9.53E-08
Trpm6	Trpm6	58.9734	-1.45052	0.258848	-5.60376	2.10E-08	9.77E-08
F8	F8	37.641	-1.95272	0.34856	-5.60226	2.12E-08	9.85E-08
Adamts12	Adamts12	38.8665	-1.80122	0.321882	-5.59588	2.19E-08	1.02E-07
Lrch2	Lrch2	138.42	1.03774	0.18562	5.59068	2.26E-08	1.05E-07
Impdh2-ps	Impdh2-ps	233.284	-1.15114	0.205965	-5.58901	2.28E-08	1.06E-07
Tmem53	Tmem53	84.0102	-1.22766	0.219825	-5.58473	2.34E-08	1.09E-07
Cyp4f17	Cyp4f17	68.2098	-1.29291	0.231989	-5.57315	2.50E-08	1.16E-07
Uba7	Uba7	40.7155	-1.77031	0.317696	-5.57234	2.51E-08	1.16E-07
Gpr153	Gpr153	17.5475	-3.04647	0.547298	-5.56639	2.60E-08	1.20E-07
Muc2	Muc2	57.1296	1.50284	0.270315	5.5596	2.70E-08	1.25E-07
B130034C11Rik	B130034C11Rik	44.0829	-1.67261	0.300936	-5.55802	2.73E-08	1.26E-07
Gm8730	Gm8730	750.177	-1.04844	0.188644	-5.55775	2.73E-08	1.26E-07
Crabp2	Crabp2	79.6572	1.23211	0.221732	5.55677	2.75E-08	1.27E-07
Gria1	Gria1	75.6125	1.3282	0.239697	5.54118	3.00E-08	1.38E-07
Pcdhgb2	Pcdhgb2	46.7156	-1.59657	0.288468	-5.53465	3.12E-08	1.43E-07
Igsf9b	Igsf9b	61.9678	1.40661	0.254415	5.52881	3.22E-08	1.48E-07
Spns3	Spns3	27.0943	-2.13803	0.386948	-5.52536	3.29E-08	1.51E-07
9330102E08Rik	9330102E08Rik	69.5091	1.39568	0.253073	5.51493	3.49E-08	1.60E-07
Btbd17	Btbd17	13.9114	-4.62566	0.839627	-5.50919	3.60E-08	1.65E-07
Gm57362	Gm57362	109.791	1.03102	0.187152	5.50899	3.61E-08	1.65E-07
Gm10575	Gm10575	37.4055	-1.73018	0.314537	-5.50073	3.78E-08	1.73E-07
Nxpe4	Nxpe4	37.3316	-1.93137	0.351279	-5.4981	3.84E-08	1.75E-07
Cyth4	Cyth4	16.9798	-2.99844	0.545385	-5.49785	3.84E-08	1.75E-07
Cenpk	Cenpk	139.792	1.03375	0.188615	5.48073	4.24E-08	1.93E-07
Rpsa-ps7	Rpsa-ps7	118.056	-1.20386	0.22015	-5.46835	4.54E-08	2.07E-07
Gm7162	Gm7162	84.4497	-1.21041	0.221361	-5.46803	4.55E-08	2.07E-07
Gm57854	Gm57854	44.7889	1.83246	0.335343	5.46443	4.64E-08	2.11E-07
Gm43890	Gm43890	86.5596	1.26563	0.231682	5.46279	4.69E-08	2.13E-07
Matk	Matk	33.7068	2.006	0.367812	5.45387	4.93E-08	2.23E-07
Efemp2	Efemp2	52.403	1.52326	0.279627	5.44746	5.11E-08	2.31E-07
AI115009	AI115009	72.938	-1.2156	0.223712	-5.4338	5.52E-08	2.49E-07
Ryr2	Ryr2	23.9263	2.67815	0.49315	5.4307	5.61E-08	2.53E-07
Malrd1	Malrd1	20.6472	-2.741	0.505392	-5.42351	5.84E-08	2.63E-07
2010310C07Rik	2010310C07Rik	18.1075	3.79011	0.699168	5.42089	5.93E-08	2.67E-07
Tent5a	Tent5a	85.6764	1.22106	0.225263	5.4206	5.94E-08	2.67E-07
Olfm1	Olfm1	28.0373	2.60188	0.480001	5.42057	5.94E-08	2.67E-07
Notum	Notum	58.6118	-1.39846	0.257994	-5.42049	5.94E-08	2.67E-07
Lrrc61	Lrrc61	46.8941	-1.59197	0.293834	-5.41792	6.03E-08	2.71E-07
Smad9	Smad9	117.148	1.02643	0.189636	5.41264	6.21E-08	2.79E-07
Unc13c	Unc13c	106.997	-1.05909	0.195938	-5.40522	6.47E-08	2.90E-07
Hapln3	Hapln3	18.7862	3.85902	0.715014	5.39713	6.77E-08	3.03E-07
6720473M11Rik	6720473M11Rik	14.9118	-3.32416	0.615925	-5.39702	6.78E-08	3.03E-07
Rnf182	Rnf182	35.6677	-1.98122	0.367224	-5.39513	6.85E-08	3.06E-07
Plb1	Plb1	43.4233	1.68461	0.312432	5.39194	6.97E-08	3.11E-07
Gm12349	Gm12349	19.0126	-2.77743	0.515421	-5.38867	7.10E-08	3.17E-07
Tmem218	Tmem218	64.7693	-1.2933	0.240741	-5.37216	7.78E-08	3.47E-07
Itgb3bp	Itgb3bp	63.7694	-1.29965	0.242172	-5.36665	8.02E-08	3.57E-07
Gng8	Gng8	20.9441	2.94396	0.548628	5.36604	8.05E-08	3.58E-07
Gm37570	Gm37570	55.878	1.42837	0.266361	5.36254	8.21E-08	3.65E-07
Gm20744	Gm20744	19.8056	-2.58007	0.481503	-5.35837	8.40E-08	3.73E-07
Hvcn1	Hvcn1	20.0143	3.01104	0.562127	5.35652	8.48E-08	3.76E-07
Myo1h	Myo1h	87.2875	1.2674	0.236964	5.3485	8.87E-08	3.92E-07
Rnf122	Rnf122	87.2972	-1.21269	0.227354	-5.33395	9.61E-08	4.24E-07
Rpl10-ps5	Rpl10-ps5	68.7446	-1.67291	0.313942	-5.32872	9.89E-08	4.36E-07
Mypop	Mypop	99.7593	-1.05619	0.19852	-5.32031	1.04E-07	4.56E-07
Cacna1i	Cacna1i	31	-1.98362	0.372938	-5.3189	1.04E-07	4.59E-07
Adh1	Adh1	24.9942	2.47113	0.464871	5.31572	1.06E-07	4.67E-07
Comtd1	Comtd1	69.1128	1.3769	0.259034	5.3155	1.06E-07	4.67E-07
Myo15a	Myo15a	19.4092	2.95153	0.558226	5.28733	1.24E-07	5.41E-07
Gvin1	Gvin1	222.357	1.29927	0.245835	5.28514	1.26E-07	5.48E-07
Rpsa-ps2	Rpsa-ps2	129.339	-1.50315	0.284712	-5.27955	1.30E-07	5.64E-07
Gm35439	Gm35439	69.1891	-1.29007	0.244357	-5.27946	1.30E-07	5.64E-07
H2-DMa	H2-DMa	51.9015	1.44981	0.27463	5.27912	1.30E-07	5.65E-07
Gm47155	Gm47155	23.7419	-2.22412	0.421703	-5.27414	1.33E-07	5.80E-07
Gm56659	Gm56659	26.5588	2.23924	0.424917	5.26983	1.37E-07	5.93E-07
Rasl10a	Rasl10a	95.1722	1.07231	0.203699	5.2642	1.41E-07	6.11E-07
Tincr	Tincr	104.383	1.05781	0.200954	5.26394	1.41E-07	6.11E-07
Gm10010	Gm10010	78.2215	1.21011	0.229943	5.26264	1.42E-07	6.16E-07
Fyb2	Fyb2	21.8806	2.63545	0.500897	5.26146	1.43E-07	6.19E-07
Sh3bgr	Sh3bgr	30.4923	2.12741	0.404933	5.25373	1.49E-07	6.44E-07
Gm33347	Gm33347	15.6105	-2.97285	0.566001	-5.25237	1.50E-07	6.49E-07
Prr32	Prr32	43.4597	1.75773	0.334832	5.24959	1.52E-07	6.58E-07
Gvin-ps7	Gvin-ps7	17.2674	3.47841	0.662853	5.24764	1.54E-07	6.65E-07
Prss56	Prss56	25.5116	2.48785	0.474234	5.24603	1.55E-07	6.71E-07
Pyroxd2	Pyroxd2	22.5536	2.57011	0.490053	5.24456	1.57E-07	6.75E-07
Pik3ap1	Pik3ap1	18.2704	-2.78456	0.531757	-5.23653	1.64E-07	7.04E-07
Exph5	Exph5	52.3053	1.52468	0.291272	5.23456	1.65E-07	7.11E-07
Abca8a	Abca8a	13.2989	-4.98835	0.953115	-5.23374	1.66E-07	7.14E-07
Galr2	Galr2	61.6232	1.35706	0.259479	5.22994	1.70E-07	7.28E-07
Cadps	Cadps	18.4452	3.02313	0.578628	5.22465	1.74E-07	7.49E-07
Runx2os1	Runx2os1	72.685	1.26564	0.242547	5.21814	1.81E-07	7.75E-07
AU022754	AU022754	37.533	-1.92724	0.369344	-5.218	1.81E-07	7.75E-07
Mfsd3	Mfsd3	74.7334	-1.14441	0.220101	-5.19947	2.00E-07	8.53E-07
Cpa6	Cpa6	37.3978	-1.66829	0.320927	-5.19834	2.01E-07	8.58E-07
1700071M16Rik	1700071M16Rik	96.3752	-1.01339	0.195236	-5.19059	2.10E-07	8.94E-07
Gas6	Gas6	17.7096	-3.06259	0.590246	-5.18866	2.12E-07	9.03E-07
Sema4f	Sema4f	53.6597	1.59734	0.307854	5.18861	2.12E-07	9.03E-07
Gm45606	Gm45606	8.40644	-6.81633	1.31533	-5.18222	2.19E-07	9.33E-07
Rapsn	Rapsn	23.9795	2.37709	0.458779	5.18133	2.20E-07	9.37E-07
Gm31115	Gm31115	36.5175	1.77194	0.342108	5.17946	2.23E-07	9.46E-07
Gpnmb	Gpnmb	26.9985	2.20256	0.425716	5.17378	2.29E-07	9.73E-07
Ang	Ang	32.0132	-1.83417	0.354757	-5.17021	2.34E-07	9.92E-07
Cracr2b	Cracr2b	37.9234	-1.58744	0.3076	-5.16072	2.46E-07	1.04E-06
Gm6863	Gm6863	292.839	-1.09092	0.211441	-5.15945	2.48E-07	1.05E-06
Gm26621	Gm26621	19.1043	2.90852	0.563789	5.15888	2.48E-07	1.05E-06
Adrm1b	Adrm1b	103.985	-1.18996	0.230693	-5.15823	2.49E-07	1.05E-06
Tprg1	Tprg1	30.8822	-1.82953	0.354715	-5.15774	2.50E-07	1.06E-06
Aqp2	Aqp2	49.0425	1.56198	0.303137	5.15273	2.57E-07	1.08E-06
P2ry4	P2ry4	16.8601	4.73886	0.920345	5.14901	2.62E-07	1.11E-06
Gm19710	Gm19710	81.6317	1.20579	0.234213	5.14828	2.63E-07	1.11E-06
Rgs5	Rgs5	14.0367	-4.62152	0.897814	-5.14753	2.64E-07	1.11E-06
Shroom1	Shroom1	16.9968	-2.67495	0.520365	-5.14052	2.74E-07	1.15E-06
Rpl36-ps12	Rpl36-ps12	126.075	-1.23086	0.239674	-5.13555	2.81E-07	1.18E-06
Fam120aos	Fam120aos	103.884	-1.11595	0.217631	-5.1277	2.93E-07	1.23E-06
Dthd1	Dthd1	62.3473	1.28764	0.251535	5.11912	3.07E-07	1.29E-06
Gm6767	Gm6767	58.8252	-1.42984	0.279398	-5.11758	3.09E-07	1.30E-06
Gm11839	Gm11839	37.8331	-1.60378	0.313626	-5.11367	3.16E-07	1.32E-06
Gm30228	Gm30228	78.1774	1.25649	0.245744	5.113	3.17E-07	1.33E-06
Gm19325	Gm19325	29.1844	2.04358	0.399749	5.11216	3.19E-07	1.33E-06
Ccl7	Ccl7	96.8484	-1.01685	0.198913	-5.11204	3.19E-07	1.33E-06
Hsd17b1	Hsd17b1	20.1535	2.61814	0.513244	5.10117	3.38E-07	1.41E-06
Shd	Shd	19.0255	2.92557	0.573597	5.1004	3.39E-07	1.41E-06
Sytl5	Sytl5	13.7581	-3.54621	0.695569	-5.09828	3.43E-07	1.43E-06
Gm16574	Gm16574	60.9568	-1.22685	0.241105	-5.08845	3.61E-07	1.50E-06
Gm11788	Gm11788	16.243	3.39373	0.668335	5.07789	3.82E-07	1.58E-06
Gm36989	Gm36989	81.0421	1.63441	0.322249	5.07189	3.94E-07	1.63E-06
Neurl3	Neurl3	36.8931	-1.66884	0.329588	-5.0634	4.12E-07	1.71E-06
Clic5	Clic5	18.0537	2.9992	0.592431	5.06252	4.14E-07	1.71E-06
Rab26os	Rab26os	65.952	-1.45844	0.288624	-5.05307	4.35E-07	1.80E-06
Pcdh10	Pcdh10	26.593	2.16056	0.42762	5.05253	4.36E-07	1.80E-06
Spo11	Spo11	13.403	-3.50054	0.693829	-5.04525	4.53E-07	1.87E-06
Dll4	Dll4	30.3414	2.1566	0.427514	5.04452	4.55E-07	1.88E-06
Gm7331	Gm7331	73.2472	-1.29713	0.257457	-5.03824	4.70E-07	1.94E-06
Dnah2	Dnah2	21.0082	2.57668	0.511631	5.0362	4.75E-07	1.96E-06
Tmem217rt	Tmem217rt	62.1428	-1.20525	0.23953	-5.03172	4.86E-07	2.00E-06
Gm43719	Gm43719	11.6857	-4.01775	0.798994	-5.02851	4.94E-07	2.04E-06
Gm49144	Gm49144	25.3021	-2.07388	0.412971	-5.02185	5.12E-07	2.10E-06
Gstm7	Gstm7	24.7593	-2.24497	0.447112	-5.02105	5.14E-07	2.11E-06
Pcdhga3	Pcdhga3	11.8577	-3.77191	0.752499	-5.01251	5.37E-07	2.20E-06
Gm56915	Gm56915	93.9841	1.02145	0.204057	5.00569	5.57E-07	2.28E-06
Hrob	Hrob	99.2781	1.04939	0.209895	4.9996	5.74E-07	2.35E-06
C8g	C8g	72.1138	-1.185	0.237062	-4.99872	5.77E-07	2.36E-06
Satb1	Satb1	59.5555	-1.23755	0.247909	-4.99194	5.98E-07	2.44E-06
Podn	Podn	14.8664	-3.02237	0.605579	-4.99089	6.01E-07	2.46E-06
Gm7666	Gm7666	66.0304	-1.27229	0.255147	-4.98649	6.15E-07	2.51E-06
Prelid2	Prelid2	46.2546	-1.3927	0.279811	-4.97728	6.45E-07	2.63E-06
Zfp941	Zfp941	52.6857	1.54149	0.309742	4.97667	6.47E-07	2.64E-06
4732496C06Rik	4732496C06Rik	57.7685	-1.23757	0.248709	-4.97597	6.49E-07	2.65E-06
Gm3571	Gm3571	30.7291	-2.05001	0.412103	-4.97451	6.54E-07	2.67E-06
Gp1ba	Gp1ba	83.3689	1.07472	0.216065	4.97405	6.56E-07	2.67E-06
4933433G15Rik	4933433G15Rik	57.6799	1.39271	0.280145	4.9714	6.65E-07	2.71E-06
Gm13375	Gm13375	43.7508	-1.52387	0.306737	-4.96801	6.76E-07	2.75E-06
Gm17709	Gm17709	71.105	-1.11609	0.224764	-4.96561	6.85E-07	2.78E-06
Gm10441	Gm10441	20.1958	-2.46584	0.497222	-4.95924	7.08E-07	2.87E-06
Fkbp1b	Fkbp1b	64.9159	-1.31711	0.265721	-4.95675	7.17E-07	2.91E-06
Pex11g	Pex11g	87.9522	-1.05962	0.21387	-4.95451	7.25E-07	2.94E-06
Pmp22	Pmp22	32.5698	-1.68834	0.340775	-4.95442	7.25E-07	2.94E-06
Adamts5	Adamts5	65.6871	1.19229	0.240693	4.95357	7.29E-07	2.95E-06
Gm12473	Gm12473	15.0617	-2.79352	0.564028	-4.9528	7.32E-07	2.96E-06
Gm10052	Gm10052	846.172	-1.81864	0.36723	-4.95232	7.33E-07	2.97E-06
Plxdc2	Plxdc2	14.5463	-3.13586	0.633663	-4.94878	7.47E-07	3.02E-06
Ilk	Ilk	34.2604	-1.98639	0.401837	-4.94327	7.68E-07	3.10E-06
Krba1	Krba1	72.1559	-1.18845	0.240428	-4.94306	7.69E-07	3.11E-06
Naa11	Naa11	16.3547	-2.61174	0.528731	-4.93963	7.83E-07	3.16E-06
Tst	Tst	81.3387	-1.16466	0.236163	-4.93159	8.16E-07	3.29E-06
Proc	Proc	14.8733	-3.31865	0.672976	-4.93131	8.17E-07	3.29E-06
C1qtnf6	C1qtnf6	62.3535	-1.20946	0.245286	-4.93083	8.19E-07	3.30E-06
Gm33424	Gm33424	19.803	-2.28417	0.463381	-4.92935	8.25E-07	3.32E-06
Bco2	Bco2	12.7513	-3.24509	0.659649	-4.91942	8.68E-07	3.49E-06
Rmi2	Rmi2	24.6221	2.45603	0.499537	4.9166	8.81E-07	3.54E-06
Dgkg	Dgkg	32.5435	1.83152	0.372585	4.91571	8.85E-07	3.55E-06
Gng2	Gng2	72.4006	-1.1818	0.2406	-4.91188	9.02E-07	3.62E-06
Gm10269	Gm10269	96.6766	-1.29466	0.263611	-4.91123	9.05E-07	3.63E-06
Krt87	Krt87	31.6024	-1.70169	0.346807	-4.90672	9.26E-07	3.71E-06
Lgals2	Lgals2	43.9937	-1.43072	0.29209	-4.89823	9.67E-07	3.87E-06
Chl1	Chl1	47.4006	1.41256	0.289159	4.88505	1.03E-06	4.12E-06
Gm16062	Gm16062	32.091	1.94494	0.398279	4.88335	1.04E-06	4.15E-06
Rora	Rora	31.3941	1.82466	0.37414	4.87695	1.08E-06	4.28E-06
Hlf	Hlf	33.19	1.83019	0.375428	4.87494	1.09E-06	4.32E-06
Nlrp3	Nlrp3	18.6232	2.60623	0.534826	4.87304	1.10E-06	4.36E-06
Ppp1r3d	Ppp1r3d	24.9875	-1.94354	0.398998	-4.87106	1.11E-06	4.41E-06
Gm56966	Gm56966	64.9916	1.1897	0.244303	4.86978	1.12E-06	4.43E-06
Gm47842	Gm47842	15.788	-2.97629	0.611624	-4.86622	1.14E-06	4.51E-06
Vcp-rs	Vcp-rs	369.31	-1.07149	0.220607	-4.85702	1.19E-06	4.72E-06
Ccdc62	Ccdc62	78.1939	-1.0689	0.220396	-4.84993	1.24E-06	4.88E-06
Serpinb1c	Serpinb1c	21.7933	2.3173	0.478904	4.83876	1.31E-06	5.15E-06
Gm38563	Gm38563	80.9727	-1.06032	0.219587	-4.82871	1.37E-06	5.41E-06
Cep112	Cep112	52.5684	-1.27847	0.264774	-4.82855	1.38E-06	5.41E-06
Ap4b1	Ap4b1	59.7521	-1.20848	0.2503	-4.82811	1.38E-06	5.42E-06
Fen1	Fen1	67.0794	1.15194	0.238706	4.82578	1.39E-06	5.48E-06
AI854703	AI854703	14.7871	3.75657	0.778547	4.8251	1.40E-06	5.50E-06
Ccdc141	Ccdc141	65.7074	1.18125	0.244918	4.82301	1.41E-06	5.56E-06
Enkur	Enkur	52.0217	-1.26297	0.261935	-4.82168	1.42E-06	5.59E-06
6430548M08Rik	6430548M08Rik	57.2202	1.24463	0.258159	4.82119	1.43E-06	5.60E-06
Apold1	Apold1	36.6269	1.59285	0.331017	4.81199	1.49E-06	5.86E-06
Gm15581	Gm15581	13.8838	3.67406	0.764439	4.80621	1.54E-06	6.03E-06
Gm15728	Gm15728	36.3877	1.59005	0.330928	4.80482	1.55E-06	6.07E-06
Gm57354	Gm57354	64.2679	1.25981	0.262675	4.79608	1.62E-06	6.33E-06
Ggt7	Ggt7	24.5431	2.08297	0.4347	4.79174	1.65E-06	6.46E-06
Tmem79	Tmem79	59.1414	-1.18671	0.248194	-4.78138	1.74E-06	6.79E-06
Hddc3	Hddc3	23.349	2.3764	0.497527	4.77643	1.78E-06	6.95E-06
Erhrt-ps	Erhrt-ps	89.0283	-1.47315	0.308516	-4.77497	1.80E-06	7.00E-06
Gm9118	Gm9118	262.75	-1.03199	0.216158	-4.77425	1.80E-06	7.02E-06
AU021092	AU021092	24.5751	-2.22511	0.466402	-4.77081	1.83E-06	7.13E-06
Gm4890	Gm4890	23.0128	-2.05013	0.429934	-4.76848	1.86E-06	7.21E-06
Gm5784	Gm5784	23.3568	-2.25563	0.473234	-4.76641	1.88E-06	7.28E-06
Dusp28	Dusp28	34.5085	-1.80073	0.377801	-4.76636	1.88E-06	7.28E-06
Efhb	Efhb	27.1987	-1.79034	0.375733	-4.76494	1.89E-06	7.33E-06
Nr4a3	Nr4a3	18.1691	2.85545	0.599776	4.76086	1.93E-06	7.47E-06
Gm52952	Gm52952	17.8128	-2.31826	0.488486	-4.7458	2.08E-06	8.03E-06
4930527F14Rik	4930527F14Rik	49.809	1.33526	0.282148	4.73247	2.22E-06	8.56E-06
Gm30489	Gm30489	13.0489	-3.1224	0.659852	-4.73197	2.22E-06	8.58E-06
1110019D14Rik	1110019D14Rik	62.0585	-1.26328	0.267106	-4.72951	2.25E-06	8.68E-06
Gm10073	Gm10073	264.394	-1.07054	0.22665	-4.72332	2.32E-06	8.94E-06
Nrtn	Nrtn	58.7932	1.26788	0.268723	4.71818	2.38E-06	9.15E-06
E230025N22Rik	E230025N22Rik	35.3294	-1.50203	0.319454	-4.70185	2.58E-06	9.87E-06
AU018091	AU018091	33.506	-1.58624	0.337375	-4.70172	2.58E-06	9.87E-06
Dact3	Dact3	56.4785	1.3833	0.294627	4.6951	2.66E-06	1.02E-05
Medag	Medag	10.1613	-4.14711	0.884881	-4.68662	2.78E-06	1.06E-05
Fgfr3	Fgfr3	41.69	1.46203	0.312044	4.68533	2.80E-06	1.07E-05
Gm12350	Gm12350	30.7653	-1.85282	0.395481	-4.68497	2.80E-06	1.07E-05
Carns1	Carns1	36.9438	-1.83613	0.39287	-4.67364	2.96E-06	1.13E-05
D5Ertd605e	D5Ertd605e	45.5294	-1.3499	0.288866	-4.67309	2.97E-06	1.13E-05
Lrrc8e	Lrrc8e	67.3086	1.14723	0.245625	4.67065	3.00E-06	1.14E-05
Ccl5	Ccl5	40.8911	1.53718	0.329407	4.6665	3.06E-06	1.16E-05
Ptgds	Ptgds	19.2406	-2.23134	0.478322	-4.66493	3.09E-06	1.17E-05
Gm15708	Gm15708	81.4047	1.00018	0.214769	4.65699	3.21E-06	1.22E-05
Ctdsp2-ps	Ctdsp2-ps	33.9977	-1.7292	0.371423	-4.65561	3.23E-06	1.22E-05
Zfp558	Zfp558	36.7564	-1.89369	0.407312	-4.64923	3.33E-06	1.26E-05
Fmo5	Fmo5	26.4122	-1.7766	0.382584	-4.64369	3.42E-06	1.29E-05
Lman1l	Lman1l	50.8044	-1.4147	0.304734	-4.64243	3.44E-06	1.30E-05
Ctf1	Ctf1	18.7404	-2.18362	0.47064	-4.63969	3.49E-06	1.32E-05
Vsnl1	Vsnl1	14.2574	-2.69801	0.581776	-4.63754	3.53E-06	1.33E-05
Chrna5	Chrna5	27.9481	1.79309	0.386842	4.63519	3.57E-06	1.35E-05
Gm9831	Gm9831	10.5852	-3.85711	0.833922	-4.62527	3.74E-06	1.41E-05
Gm47509	Gm47509	12.4695	-2.8775	0.622767	-4.62051	3.83E-06	1.44E-05
Lekr1	Lekr1	73.2144	-1.11976	0.242387	-4.61972	3.84E-06	1.45E-05
6820402A03Rik	6820402A03Rik	52.6147	1.38685	0.300364	4.61723	3.89E-06	1.46E-05
Ydjc	Ydjc	48.3207	-1.2631	0.273666	-4.61546	3.92E-06	1.47E-05
Rpsa-ps12	Rpsa-ps12	97.8056	-1.17641	0.254979	-4.61376	3.95E-06	1.49E-05
Dhrs7c	Dhrs7c	46.6741	-1.39558	0.302767	-4.6094	4.04E-06	1.51E-05
Gm41183	Gm41183	14.9692	2.8507	0.618484	4.60918	4.04E-06	1.52E-05
Gm30531	Gm30531	26.6909	1.83712	0.39871	4.60765	4.07E-06	1.53E-05
Gm8451	Gm8451	38.4706	-1.44507	0.313725	-4.60617	4.10E-06	1.54E-05
Dkk3	Dkk3	9.78395	-4.51884	0.983844	-4.59305	4.37E-06	1.63E-05
Tmem276	Tmem276	33.2042	-1.65307	0.359953	-4.59245	4.38E-06	1.64E-05
Gm6170	Gm6170	52.0405	-1.48327	0.323069	-4.5912	4.41E-06	1.64E-05
Tm6sf2	Tm6sf2	20.7413	2.30961	0.503244	4.58946	4.44E-06	1.66E-05
Faim2	Faim2	16.8604	-2.30734	0.502838	-4.58863	4.46E-06	1.66E-05
Rhpn1	Rhpn1	36.3854	1.55309	0.338476	4.58848	4.46E-06	1.66E-05
Gm8494	Gm8494	36.4134	-1.56032	0.340233	-4.58604	4.52E-06	1.68E-05
Pkp3	Pkp3	66.4523	-1.05112	0.229323	-4.5836	4.57E-06	1.70E-05
Hrk	Hrk	13.7365	3.12543	0.681917	4.5833	4.58E-06	1.70E-05
Gm15459	Gm15459	909.003	-1.76445	0.385864	-4.57273	4.81E-06	1.79E-05
Stmn4	Stmn4	19.1972	2.56609	0.561745	4.56807	4.92E-06	1.83E-05
1700052K11Rik	1700052K11Rik	71.9222	-1.13086	0.247607	-4.56718	4.94E-06	1.83E-05
Dlg2	Dlg2	13.607	3.34282	0.732014	4.56661	4.96E-06	1.84E-05
Gm11353	Gm11353	124.481	-1.42763	0.312629	-4.56653	4.96E-06	1.84E-05
Rab36	Rab36	25.8337	-1.81841	0.398399	-4.56429	5.01E-06	1.86E-05
Prss46	Prss46	14.4607	-2.50856	0.550119	-4.56003	5.11E-06	1.89E-05
Aplp1	Aplp1	18.9255	2.28209	0.500506	4.55956	5.13E-06	1.90E-05
Selenop	Selenop	17.7877	-2.23656	0.490617	-4.55867	5.15E-06	1.91E-05
Mrip-ps	Mrip-ps	100.562	-1.08239	0.237441	-4.55854	5.15E-06	1.91E-05
Trim15	Trim15	27.0255	1.84189	0.404201	4.55688	5.19E-06	1.92E-05
Panx1	Panx1	88.6869	-1.00538	0.220929	-4.55068	5.35E-06	1.98E-05
Or7d12-ps1	Or7d12-ps1	50.9164	1.41213	0.310414	4.54919	5.39E-06	1.99E-05
Pcdhga9	Pcdhga9	46.2998	-1.29138	0.283884	-4.54895	5.39E-06	1.99E-05
Dnah10	Dnah10	17.8865	2.41221	0.530361	4.54824	5.41E-06	2.00E-05
Gm12057	Gm12057	32.7171	1.60422	0.353156	4.54253	5.56E-06	2.05E-05
Ybey	Ybey	51.849	-1.18694	0.261298	-4.54249	5.56E-06	2.05E-05
Slc17a8	Slc17a8	39.8335	1.48153	0.326325	4.54004	5.62E-06	2.07E-05
Ttc39aos1	Ttc39aos1	15.0664	3.03469	0.669147	4.53516	5.76E-06	2.12E-05
Ankef1	Ankef1	11.6537	-3.49755	0.771885	-4.53117	5.87E-06	2.16E-05
2210408F21Rik	2210408F21Rik	38.9072	-1.43163	0.316131	-4.52861	5.94E-06	2.18E-05
Kif17	Kif17	40.9487	1.39557	0.309046	4.51574	6.31E-06	2.32E-05
Gm43254	Gm43254	21.5693	-2.10126	0.466208	-4.50714	6.57E-06	2.41E-05
Klrc1	Klrc1	16.5296	2.53707	0.563284	4.50406	6.67E-06	2.44E-05
3222401L13Rik	3222401L13Rik	12.8264	-3.24978	0.72189	-4.50176	6.74E-06	2.47E-05
Gm37607	Gm37607	47.884	-1.46458	0.325437	-4.50036	6.78E-06	2.48E-05
Gm4724	Gm4724	6.84157	-6.51027	1.44851	-4.49447	6.97E-06	2.55E-05
Gm6988	Gm6988	64.154	-1.28161	0.285284	-4.49241	7.04E-06	2.57E-05
Col24a1	Col24a1	11.2978	-3.04863	0.678673	-4.49205	7.05E-06	2.58E-05
Osmr	Osmr	25.3763	-1.92056	0.427843	-4.48894	7.16E-06	2.61E-05
Abcc3	Abcc3	36.3786	-1.51457	0.337501	-4.48759	7.20E-06	2.63E-05
Gm13680	Gm13680	145.931	-1.46368	0.326206	-4.48698	7.22E-06	2.63E-05
Elf3	Elf3	51.0629	-1.19983	0.268209	-4.47348	7.70E-06	2.80E-05
Gm6055	Gm6055	57.8536	-1.29285	0.289779	-4.46149	8.14E-06	2.95E-05
Olfml2a	Olfml2a	12.9783	-3.46861	0.778391	-4.45613	8.35E-06	3.03E-05
Zfp667	Zfp667	27.6591	-1.63117	0.366145	-4.45498	8.39E-06	3.04E-05
Gm5559	Gm5559	56.322	-1.79422	0.403077	-4.45131	8.53E-06	3.09E-05
[truncated: 1,207 more rows]

## Sheet: S5
Supplemental Table S5: Sequences of all pcr Primers.
NAME	Sequence(5'-3')
p53–int1–fwd	CACAAAAACAGGTTAAACCCA
p53–int10–fwd	AAGGGGTATGAGGGACAAGG
p53–int10–rev	GAAGACAGAAAAGGGGAGGG
Kras-CP-F1（P1）	GTCTTTCCCCAGCACAGTGC
Kras-CP-R1（P2）	GAGCTGGTGGCGTAGGCAAGAG
Kras-CP-F2（P3）	AGCTAGCCACCATGGCTTGAGTAAGTCTGCA
RT-qPCR primers:
Hoxa10-F	GGCAGTTCCAAAGGCGAAAAT
Hoxa10-R	GTCTGGTGCTTCGTGTAAGGG
Ikbkb-F	GAGTTTGAGCACTGGGAGCA
Ikbkb-R	CTTGTTAGAGGCAGGGGTGG
distal-F	TGTCTTCAGGCACACCAGAAG
distal-R	AAATCTGCAGCCGTTCCCCCAGT
shRNA sequence:
shHoxa10-1:	CCGGTCTACGATGCTGCGGACAAATCTCGAGATTTGTCCGCAGCATCGTAGATTTTTG
shHoxa10-2:	CCGGACAGGCCACTTCGTGTTCTTTCTCGAGAAAGAACACGAAGTGGCCTGTTTTTTG
