# Supplementary material for: HOXA10 drives immune evasion in early lung adenocarcinoma by recruiting immunosuppressive macrophages via NF-κB/CCL2 signaling
Source: J Exp Clin Cancer Res. 2026 Feb 25;45:84. doi: 10.1186/s13046-026-03679-6 (PMC13041504; doi:10.1186/s13046-026-03679-6)
Supplement: Supplementary file 1 — Supplementary Material 1Supplementary Material 2Supplementary Material 3 [file 13046_2026_3679_MOESM1_ESM.zip › 13046_2026_3679_MOESM1_ESM/Tumor_size.xlsx]

## Sheet: Figure 3C
Figure 3C. Tumor size in each group (mm3)
shCTL	shHoxa10
700	196
526.5	112.5
364.5	196
234	87.5
198	126

## Sheet: Figure 7B
Figure 7B. Tumor size in each group (mm3)
shCTL+IgG	shCTL+ICB	shHoxa10+IgG	shHoxa10+ICB
1462.5	1098.5	600	196
1800	936	405	171.5
1800	216	665.5	144
1666	750	650	108
1267.5	405	256	126
